# Supplementary material for: Wolbachia pipientis modulates germline stem cells and gene expression associated with ubiquitination and histone lysine trimethylation to rescue fertility defects in Drosophila
Source: Genetics. 2024 Dec 31;229(3):iyae220. doi: 10.1093/genetics/iyae220 (PMC11912866; doi:10.1093/genetics/iyae220)
Supplement: iyae220_Supplementary_Data [file iyae220_supplementary_data.zip]

Archive with 16 entries (16 files):
- Supplemental_Figure_1_GENETICS-2024-307508.pdf
- Supplemental_Figure_2_GENETICS-2024-307508.pdf
- Supplemental_Figure_3_GENETICS-2024-307508.pdf
- Supplemental_Figure_4_GENETICS-2024-307508.pdf
- Supplemental_Figure_5_GENETICS-2024-307508.pdf
- Supplemental_Figure_6_GENETICS-2024-307508.pdf
- Supplemental_Figure_7_GENETICS-2024-307508.pdf
- Supplemental_Figure_8_GENETICS-2024-307508.pdf
- Supplemental_File_1_GENETICS-2024-307508.xlsx
- Supplemental_Material_Legends_GENETICS-2024-307508.docx
- Supplemental_Table_1_GENETICS-2024-307508.xlsx
- Supplemental_Table_2_GENETICS-2024-307508.xlsx
- Supplemental_Table_3_GENETICS-2024-307508.xlsx
- Supplemental_Table_4_GENETICS-2024-307508.xlsx
- Supplemental_Table_5_GENETICS-2024-307508.xlsx
- Supplemental_Table_6_GENETICS-2024-307508.xlsx
