# Supplementary material for: Wolbachia pipientis modulates germline stem cells and gene expression associated with ubiquitination and histone lysine trimethylation to rescue fertility defects in Drosophila
Source: Genetics. 2024 Dec 31;229(3):iyae220. doi: 10.1093/genetics/iyae220 (PMC11912866; doi:10.1093/genetics/iyae220)
Supplement: iyae220_Supplementary_Data [file iyae220_supplementary_data.zip › Supplemental_File_1_GENETICS-2024-307508.xlsx]

## Sheet: File Information
Supplemental File 1

## Sheet: Bamhypo_UnmatedD3_wMel2a
	gene	baseMean	log2FoldChange	lfcSE	stat	pvalue	padj
1	FBgn0040784	41.8126	-1.62572	0.438166	-3.71029	0.000207023	0.00160823
2	FBgn0053217	27.7196	-0.883387	0.316801	-2.78846	0.00529598	0.0227606
3	FBgn0000316	57.9558	0.576919	0.202516	2.84875	0.00438915	0.0195734
4	FBgn0024989	9.97502	-1.2191	0.421256	-2.89396	0.00380413	0.0174647
5	FBgn0029524	36.4594	-0.695552	0.269183	-2.58393	0.00976804	0.036749
6	FBgn0023536	73.7096	0.882879	0.191962	4.59923	4.24063166245635e-06	6.2797071316728e-05
7	FBgn0023537	610.716	1.12309	0.177982	6.31016	2.78755815305518e-10	1.55803058000761e-08
8	FBgn0052816	67.2982	-1.36364	0.323457	-4.21585	2.48844109599338e-05	0.00027675
9	FBgn0040373	37.771	0.881288	0.254152	3.46756	0.000525201	0.00344688
10	FBgn0000108	27.6457	-1.12378	0.398508	-2.81997	0.00480277	0.0210476
11	FBgn0027343	115.573	1.04404	0.211561	4.93493	8.01810340821763e-07	1.55220797595318e-05
12	FBgn0015799	553.851	1.38666	0.265856	5.21582	1.83005446574518e-07	4.41277956242404e-06
13	FBgn0015288	160.441	-0.660355	0.201987	-3.2693	0.00107815	0.00623067
14	FBgn0002579	21719	-0.634515	0.194326	-3.2652	0.00109385	0.00631113
15	FBgn0040339	126.129	0.644675	0.214628	3.00369	0.00266728	0.0129375
16	FBgn0040347	40.9394	1.28819	0.309336	4.16439	3.12192351496723e-05	0.000331959
17	FBgn0042146	74.9729	-1.18351	0.2849	-4.15413	3.26532441615389e-05	0.000344519
18	FBgn0040397	201.895	-1.16309	0.150729	-7.71641	1.19650429622849e-14	2.41494450455451e-12
19	FBgn0026143	142.906	1.15879	0.190535	6.08175	1.18877191018326e-09	5.51787342871899e-08
20	FBgn0040351	9.53978	-1.72387	0.438594	-3.93044	8.47904300483206e-05	0.000767094
21	FBgn0040338	120.867	-1.23155	0.438186	-2.81057	0.00494533	0.0215284
22	FBgn0040350	64.4288	4.99924	1.36522	3.66186	0.000250394	0.00187306
23	FBgn0052814	85.1552	-0.54164	0.179593	-3.01594	0.00256185	0.0125378
24	FBgn0040364	227.967	-1.12464	0.210674	-5.33831	9.38165153998834e-08	2.46982174237519e-06
25	FBgn0029568	134.105	4.67813	1.50601	3.10632	0.00189433	0.00983627
26	FBgn0004650	278.786	2.04784	0.392947	5.21148	1.87335114526827e-07	4.5072084177216e-06
27	FBgn0000826	146.661	1.56425	0.456019	3.43024	0.000603054	0.00387084
28	FBgn0024365	225.624	0.928167	0.223416	4.15444	3.26082409945435e-05	0.000344377
29	FBgn0024360	99.648	1.23354	0.220466	5.59516	2.20424289488264e-08	6.94336511888031e-07
30	FBgn0025641	121.902	0.917768	0.217784	4.21412	2.50751817966252e-05	0.000278588
31	FBgn0026876	38.2286	-0.974678	0.358643	-2.71768	0.00657408	0.0269061
32	FBgn0044508	6.67925	-1.50021	0.574861	-2.60969	0.00906254	0.0346206
33	FBgn0027791	239.649	0.581167	0.233859	2.48512	0.0129508	0.0460825
34	FBgn0023509	25.9994	-1.13605	0.379506	-2.99351	0.00275793	0.013318
35	FBgn0023522	135.239	0.484366	0.173676	2.78891	0.00528862	0.0227379
36	FBgn0003964	169.56	0.636154	0.179499	3.54405	0.000394024	0.00272319
37	FBgn0026088	196.316	0.53183	0.174608	3.04585	0.00232023	0.0116482
38	FBgn0023517	195.893	0.544648	0.159244	3.42022	0.000625716	0.00398812
39	FBgn0023515	143.531	0.938074	0.20075	4.67285	2.9705253485102e-06	4.68534815823628e-05
40	FBgn0028969	740.481	-0.421309	0.108409	-3.8863	0.000101783	0.000881826
41	FBgn0024984	135.233	1.60998	0.390592	4.12189	3.75783477007067e-05	0.000384931
42	FBgn0023549	108.227	-1.92746	0.356058	-5.41335	6.18570873480805e-08	1.68967517545546e-06
43	FBgn0003048	94.9756	-1.22623	0.18753	-6.53883	6.2003253955432e-11	4.14584947767027e-09
44	FBgn0000810	99.4584	0.942903	0.233449	4.03902	5.36755506479244e-05	0.000519086
45	FBgn0003079	202.83	0.596345	0.186449	3.19843	0.00138177	0.00757922
46	FBgn0044047	380.882	-2.28024	0.345352	-6.60265	4.03872893341676e-11	2.82167350290444e-09
47	FBgn0023526	817.573	-0.608572	0.177435	-3.42983	0.000603966	0.00387441
48	FBgn0023528	660.215	-0.875134	0.193714	-4.51765	6.25296036254566e-06	8.80504069656139e-05
49	FBgn0001330	27.3114	-2.34335	0.541219	-4.32977	1.49264655412281e-05	0.000180366
50	FBgn0004397	297.19	-0.408194	0.137024	-2.979	0.00289187	0.013836
51	FBgn0023542	63.4957	1.22579	0.278136	4.40715	1.04741458721169e-05	0.000135258
52	FBgn0013432	288.756	0.991318	0.195919	5.05984	4.19601130986626e-07	8.932095169186e-06
53	FBgn0040394	44.2256	0.678676	0.22602	3.00272	0.00267576	0.0129672
54	FBgn0040388	147.262	0.90224	0.203144	4.44138	8.93857566347805e-06	0.000118807
55	FBgn0003371	267.45	-0.956337	0.179507	-5.32757	9.95339496804785e-08	2.60148805172071e-06
56	FBgn0024993	52.0852	-0.908057	0.352453	-2.57639	0.00998382	0.0374187
57	FBgn0000928	24.5998	-0.947461	0.321148	-2.95023	0.00317533	0.0149688
58	FBgn0000927	160.343	1.58709	0.301525	5.26356	1.41294576029541e-07	3.53204033061002e-06
59	FBgn0040384	73.5646	0.806718	0.263637	3.05996	0.00221368	0.0112062
60	FBgn0024980	132.55	-0.686583	0.226665	-3.02906	0.00245316	0.0121311
61	FBgn0024995	24.6981	3.04798	1.2433	2.45152	0.0142252	0.0494548
62	FBgn0029657	2.81373	-2.33017	0.929834	-2.506	0.0122104	0.0439649
63	FBgn0040355	1.32875	-4.80606	1.62174	-2.96352	0.0030414	0.0144374
64	FBgn0028369	102.076	-0.572565	0.195426	-2.92982	0.00339155	0.0158714
65	FBgn0029664	74.5783	0.961718	0.230482	4.17264	3.01085427826701e-05	0.000323033
66	FBgn0015286	216.159	-1.21176	0.230577	-5.25535	1.47745344907445e-07	3.64315953426752e-06
67	FBgn0029663	3.61664	-2.16554	0.813715	-2.66131	0.00778381	0.0309281
68	FBgn0025118	2.04934	-3.92298	1.45276	-2.70036	0.00692643	0.0279869
69	FBgn0029687	3220.12	-0.540523	0.112428	-4.80773	1.52653815722143e-06	2.69655419376926e-05
70	FBgn0029685	237.12	1.0416	0.311868	3.33989	0.000838113	0.00506633
71	FBgn0000221	67.2826	0.678503	0.235263	2.88402	0.00392635	0.0178976
72	FBgn0026084	6695.23	-1.84183	0.264839	-6.95451	3.53785580223358e-12	3.1767594761488e-10
73	FBgn0026085	28.6985	0.975563	0.347739	2.80544	0.00502473	0.0217752
74	FBgn0029697	411.719	7.39376	1.61447	4.57969	4.65662722746658e-06	6.80718680760882e-05
75	FBgn0002707	61.598	0.761659	0.239808	3.17611	0.00149262	0.00808419
76	FBgn0029703	7.57732	-1.91311	0.599533	-3.191	0.0014178	0.0077418
77	FBgn0052774	182.104	6.84155	1.56376	4.37507	1.21394849147444e-05	0.000152605
78	FBgn0041252	622.509	3.51787	1.22983	2.86045	0.00423045	0.0190449
79	FBgn0029696	125.891	8.58192	1.98568	4.3219	1.54692668240997e-05	0.000185887
80	FBgn0026079	196.709	0.825945	0.141206	5.84924	4.93836426929816e-09	1.86886222816252e-07
81	FBgn0029708	20.7022	-1.65613	0.591067	-2.80194	0.00507971	0.0219784
82	FBgn0029714	212.267	0.475251	0.147271	3.22705	0.00125073	0.007005
83	FBgn0022768	95.0661	-0.942954	0.245441	-3.84188	0.000122097	0.0010364
84	FBgn0029715	677.452	0.587389	0.190826	3.07813	0.00208302	0.0106237
85	FBgn0011760	3730.79	-1.38131	0.241926	-5.70967	1.13195226941247e-08	3.85535868260202e-07
86	FBgn0028325	689.769	0.739734	0.166078	4.45412	8.42376835631269e-06	0.000112928
87	FBgn0029733	103.008	1.5663	0.334297	4.68535	2.79483020509834e-06	4.47295953089087e-05
88	FBgn0029728	11.855	-1.51691	0.427559	-3.54784	0.000388404	0.00268946
89	FBgn0011761	7318.83	2.97925	0.645058	4.61858	3.86383774592453e-06	5.85701913669423e-05
90	FBgn0014024	154.143	-0.78756	0.262255	-3.00303	0.00267307	0.0129599
91	FBgn0029750	10.9191	-1.76165	0.574466	-3.06658	0.0021652	0.0110016
92	FBgn0052767	852.689	-0.594441	0.121251	-4.90256	9.45937036731282e-07	1.78678817388808e-05
93	FBgn0026751	93.9633	-1.58366	0.278341	-5.68965	1.27298326296816e-08	4.23648875278663e-07
94	FBgn0029763	240.911	0.703775	0.180052	3.90874	9.27790143815309e-05	0.000820112
95	FBgn0029778	162.339	-0.706023	0.195972	-3.60267	0.000314968	0.00225993
96	FBgn0029756	52.229	0.960747	0.252019	3.8122	0.000137734	0.00114746
97	FBgn0029798	59.0158	0.763297	0.227309	3.35797	0.000785181	0.00479975
98	FBgn0029801	676.816	-0.416797	0.162079	-2.57156	0.010124	0.037881
99	FBgn0052761	2.5046	-2.44286	0.849297	-2.87633	0.00402324	0.0182629
100	FBgn0029820	299.147	-0.416093	0.161019	-2.58413	0.00976247	0.0367407
101	FBgn0014340	39.3511	0.721614	0.280716	2.57062	0.0101518	0.0379177
102	FBgn0029818	192.789	0.627832	0.132454	4.74001	2.13708304003133e-06	3.58814279314933e-05
103	FBgn0261383	319.539	-0.453169	0.152058	-2.98024	0.00288026	0.0138047
104	FBgn0052758	81.8409	-0.513979	0.152458	-3.37129	0.000748158	0.00461993
105	FBgn0052756	104.964	0.759664	0.215996	3.51703	0.000436401	0.00297457
106	FBgn0029833	390.744	0.616239	0.175835	3.50464	0.000457227	0.00309139
107	FBgn0029835	10.6432	-1.15113	0.465169	-2.47464	0.013337	0.0471181
108	FBgn0029840	35.3146	-2.07268	0.436448	-4.74897	2.04450483567605e-06	3.44751602540647e-05
109	FBgn0029838	82.5456	-0.759714	0.227648	-3.33722	0.000846196	0.00509987
110	FBgn0005390	51.0003	1.84833	0.333855	5.53634	3.08864296417441e-08	9.35086657403804e-07
111	FBgn0029858	28.9784	1.86207	0.514159	3.62159	0.000292803	0.00213605
112	FBgn0029864	2.64782	-2.9481	1.06205	-2.77585	0.00550579	0.0234039
113	FBgn0014031	130.743	0.963296	0.31383	3.06949	0.00214428	0.0109055
114	FBgn0000524	155.97	0.854519	0.194632	4.39043	1.13128819644515e-05	0.000144378
115	FBgn0003655	117.7	2.13987	0.342792	6.24248	4.30688581932037e-10	2.30101708552808e-08
116	FBgn0026015	250.342	0.571302	0.167075	3.41943	0.000627514	0.00399257
117	FBgn0003278	71.722	0.66828	0.25214	2.65044	0.00803878	0.0316641
118	FBgn0031263	936.002	0.552669	0.121216	4.55938	5.13051961033127e-06	7.4062957924504e-05
119	FBgn0043364	169.838	-1.55705	0.22189	-7.01721	2.26337833296503e-12	2.16390881148999e-10
120	FBgn0031258	30.2086	-1.24406	0.263471	-4.72181	2.33760052501073e-06	3.86608620972563e-05
121	FBgn0015924	673.493	-1.50085	0.195285	-7.68542	1.52491854790637e-14	3.02183404611481e-12
122	FBgn0067779	30.8037	-2.02723	0.428896	-4.72663	2.28277025786947e-06	3.80426804900908e-05
123	FBgn0031216	76.1664	-0.630806	0.186533	-3.38175	0.000720263	0.00448836
124	FBgn0001142	275.41	1.49517	0.297891	5.01918	5.18915291843579e-07	1.07726814586727e-05
125	FBgn0031229	311.526	0.489622	0.116095	4.21743	2.47098069125261e-05	0.000275652
126	FBgn0031231	60.2883	0.771688	0.234066	3.29688	0.000977658	0.00574071
127	FBgn0020622	723.932	-0.700665	0.14501	-4.83184	1.35277779301788e-06	2.42100577440097e-05
128	FBgn0017457	582.523	1.09776	0.199941	5.49042	4.00976092982315e-08	1.18434646000386e-06
129	FBgn0052425	987.067	0.561551	0.116829	4.8066	1.53518896643416e-06	2.70307343217544e-05
130	FBgn0037003	1.51165	-3.92094	1.52334	-2.57391	0.0100558	0.0376625
131	FBgn0001323	2.63066	-3.03883	1.02141	-2.97514	0.00292858	0.0139932
132	FBgn0052428	445.464	-0.569292	0.139991	-4.06662	4.77001403089365e-05	0.000470058
133	FBgn0036990	169.896	0.45777	0.167802	2.72804	0.00637118	0.026273
134	FBgn0036987	31.5813	0.944344	0.270202	3.49496	0.000474141	0.00317424
135	FBgn0028978	86.1777	-0.611384	0.203232	-3.0083	0.0026271	0.0127825
136	FBgn0027565	188.48	0.619098	0.170398	3.63325	0.000279878	0.00205829
137	FBgn0037016	522.905	-0.911657	0.230972	-3.94704	7.91218526516386e-05	0.000722235
138	FBgn0037024	592.797	1.01511	0.232549	4.36514	1.27042082300745e-05	0.000158244
139	FBgn0037027	281.903	-0.602098	0.179112	-3.36157	0.000775018	0.00475458
140	FBgn0027055	476.344	0.665955	0.170854	3.8978	9.70704829964258e-05	0.000849094
141	FBgn0037021	51.0743	0.777541	0.269237	2.88794	0.00387772	0.0177056
142	FBgn0001320	18.6714	-1.67941	0.409555	-4.10057	4.12139042525598e-05	0.000417076
143	FBgn0020294	25.1437	0.818469	0.315891	2.59099	0.00957017	0.0362045
144	FBgn0037073	8.54358	-1.65166	0.628076	-2.62971	0.00854569	0.0330634
145	FBgn0037087	240.211	0.382446	0.14699	2.60185	0.00927224	0.0352487
146	FBgn0037101	1.13884	-4.51686	1.76117	-2.56469	0.0103267	0.0384133
147	FBgn0052438	161.532	-1.06738	0.284785	-3.74801	0.000178245	0.00141596
148	FBgn0052441	823.167	0.385029	0.107035	3.59722	0.000321642	0.00229874
149	FBgn0037102	352.17	0.402709	0.134995	2.98313	0.00285313	0.0137109
150	FBgn0037098	55.3669	-0.689905	0.197222	-3.49812	0.000468555	0.00315039
151	FBgn0014143	5.21362	2.71251	0.954088	2.84304	0.00446849	0.0198703
152	FBgn0037081	39.1514	-2.31636	0.524695	-4.41468	1.01158983841048e-05	0.000131567
153	FBgn0037076	55.6848	-0.915523	0.250611	-3.65316	0.000259035	0.0019258
154	FBgn0037070	24.2401	-1.26816	0.42912	-2.95526	0.00312404	0.014762
155	FBgn0037135	738.188	0.650543	0.153051	4.25049	2.13300994411311e-05	0.000244455
156	FBgn0037130	10.1723	-1.60366	0.411637	-3.89581	9.78722688361926e-05	0.000854051
157	FBgn0037109	69.9427	0.515489	0.206861	2.49196	0.0127039	0.0454684
158	FBgn0037140	17.5349	1.15915	0.382242	3.0325	0.00242537	0.0120497
159	FBgn0037141	21.8439	-1.58941	0.461663	-3.44278	0.000575767	0.00371979
160	FBgn0004179	204.763	0.494295	0.147868	3.34283	0.000829298	0.00502978
161	FBgn0027086	571.298	0.436247	0.123908	3.52072	0.000430376	0.0029464
162	FBgn0004449	141.507	-1.09479	0.149245	-7.33551	2.20876840397597e-13	3.39061504717381e-11
163	FBgn0052452	84.194	0.764923	0.303652	2.51908	0.0117662	0.0427039
164	FBgn0037185	12.9148	-3.42035	0.50591	-6.76079	1.37237152782422e-11	1.04597743229064e-09
165	FBgn0052451	231.587	-0.429442	0.12336	-3.4812	0.000499175	0.00331941
166	FBgn0037186	22.9732	1.61937	0.351223	4.61067	4.01368809712076e-06	6.00895419924714e-05
167	FBgn0037184	38.1155	-0.717929	0.23685	-3.03116	0.00243615	0.0120909
168	FBgn0037203	358.707	1.70813	0.433393	3.9413	8.10408690432272e-05	0.000738515
169	FBgn0037205	54.1545	-1.38385	0.290172	-4.76908	1.85071938116426e-06	3.18154424847149e-05
170	FBgn0020518	58.2858	-2.47495	0.252094	-9.81756	9.460775188661e-23	2.2985982199873e-19
171	FBgn0037405	79.0588	5.76442	1.74908	3.29568	0.000981834	0.00575849
172	FBgn0027527	1.37485	-4.60426	1.51469	-3.03974	0.0023678	0.0118433
173	FBgn0037379	123.82	0.727433	0.20079	3.62286	0.000291364	0.00212804
174	FBgn0037384	105.855	0.682789	0.229723	2.97222	0.00295654	0.0141021
175	FBgn0037329	27.1894	0.707085	0.276216	2.5599	0.0104703	0.0387887
176	FBgn0037338	14.7397	-1.07355	0.356488	-3.01145	0.00260006	0.0126792
177	FBgn0051549	382.622	0.606362	0.133167	4.55338	5.27905981259721e-06	7.60059087153196e-05
178	FBgn0037363	640.021	-0.748031	0.279273	-2.67849	0.00739546	0.0295791
179	FBgn0037368	72.0919	1.17835	0.290541	4.05573	4.99779086022122e-05	0.000487218
180	FBgn0037369	145.659	0.475655	0.165936	2.86649	0.00415046	0.018739
181	FBgn0010772	283.611	-0.586316	0.21364	-2.74441	0.00606202	0.0252851
182	FBgn0037360	262.372	-1.07741	0.308146	-3.49644	0.000471511	0.00316246
183	FBgn0027951	188.834	0.431447	0.158479	2.72243	0.00648033	0.0266191
184	FBgn0051548	162.649	0.500884	0.156451	3.20153	0.00136699	0.00751327
185	FBgn0044823	82.7098	0.626834	0.219718	2.8529	0.00433223	0.0193696
186	FBgn0037350	71.087	0.882464	0.3449	2.55861	0.0105093	0.03888
187	FBgn0014366	51.57	0.605313	0.243726	2.48357	0.0130071	0.0462377
188	FBgn0001311	2.35093	-2.40963	0.948732	-2.53984	0.0110903	0.0407005
189	FBgn0037315	154.791	-0.628027	0.165372	-3.79767	0.00014606	0.00120144
190	FBgn0037312	240.882	0.41111	0.138634	2.96545	0.00302245	0.0143627
191	FBgn0040208	11.1337	-1.30016	0.469902	-2.76687	0.00565976	0.0238722
192	FBgn0037298	365.003	0.51526	0.150456	3.42466	0.000615564	0.00392801
193	FBgn0004436	318.945	0.492494	0.162213	3.03608	0.00239672	0.0119606
194	FBgn0004183	345.165	-2.51832	0.317835	-7.92336	2.31171865102884e-15	5.8594003668752e-13
195	FBgn0037262	190.476	0.540496	0.178448	3.02887	0.00245467	0.0121331
196	FBgn0022981	174.521	1.38583	0.312445	4.43543	9.18899112892081e-06	0.000121248
197	FBgn0037279	97.6171	-1.2616	0.310068	-4.06879	4.72584338820883e-05	0.000466549
198	FBgn0037261	375.135	0.345734	0.116005	2.98033	0.00287942	0.0138047
199	FBgn0037232	35.8328	0.931631	0.2907	3.20478	0.00135164	0.00744392
200	FBgn0037240	134.083	-0.446041	0.145886	-3.05746	0.00223223	0.0112791
201	FBgn0037250	43.1704	-0.925291	0.285444	-3.24159	0.00118866	0.006737
202	FBgn0037255	457.767	-0.595434	0.176192	-3.37946	0.000726288	0.00451558
203	FBgn0037249	1037.6	0.572016	0.121302	4.71564	2.40953126979263e-06	3.966991134361e-05
204	FBgn0037242	8.39543	-2.01287	0.53278	-3.77805	0.000158059	0.00128081
205	FBgn0037236	107.189	0.518857	0.197482	2.62736	0.00860512	0.0332461
206	FBgn0037231	2.91042	-2.43471	0.899167	-2.70773	0.00677445	0.0275129
207	FBgn0000299	4766.44	1.39603	0.204421	6.82922	8.53784231441677e-12	7.10335445685713e-10
208	FBgn0031682	64.0987	0.96287	0.275334	3.4971	0.000470349	0.00315856
209	FBgn0028694	1340.82	0.438665	0.143638	3.05397	0.00225834	0.01139
210	FBgn0031673	255.998	-1.11318	0.270959	-4.1083	3.985787379149e-05	0.000405234
211	FBgn0016075	2832.44	1.86591	0.190831	9.77786	1.40147705609562e-22	2.2985982199873e-19
212	FBgn0051971	1.48241	-4.18177	1.6363	-2.55563	0.0105997	0.0391614
213	FBgn0031696	102.891	-0.723189	0.188307	-3.84049	0.000122791	0.00104067
214	FBgn0016076	87.6565	-1.00833	0.297229	-3.39242	0.000692783	0.00435195
215	FBgn0016660	17.9595	-1.05023	0.414862	-2.53152	0.011357	0.0414672
216	FBgn0031700	11.9087	1.17657	0.450487	2.61177	0.00900745	0.0344585
217	FBgn0000228	109.234	-0.746818	0.145291	-5.14015	2.74517931265406e-07	6.29888617444559e-06
218	FBgn0003716	29.3216	-0.837214	0.295016	-2.83786	0.00454174	0.0201221
219	FBgn0031717	102.272	-0.662747	0.212666	-3.11637	0.00183094	0.00958014
220	FBgn0014189	1172.79	0.371594	0.144578	2.5702	0.010164	0.0379375
221	FBgn0031713	54.8109	0.684706	0.258774	2.64597	0.00814582	0.0320048
222	FBgn0024191	48.4162	0.739375	0.24382	3.03247	0.00242564	0.0120497
223	FBgn0043362	32.1629	-1.39259	0.338686	-4.11175	3.92672234183743e-05	0.000399602
224	FBgn0031739	56.9989	0.661694	0.239025	2.7683	0.00563489	0.0237857
225	FBgn0031760	25.028	-2.72807	0.471116	-5.79066	7.01105838936824e-09	2.52189852758166e-07
226	FBgn0031769	313.954	0.509575	0.183456	2.77764	0.0054756	0.0233119
227	FBgn0031772	96.376	0.567568	0.223006	2.54508	0.0109252	0.0401734
228	FBgn0031771	335.67	0.769269	0.186004	4.13577	3.5376933658173e-05	0.000365819
229	FBgn0029161	25.937	-0.720565	0.242407	-2.97255	0.00295339	0.0140995
230	FBgn0031759	308.799	-0.857988	0.169783	-5.05344	4.33928948157397e-07	9.16548760846409e-06
231	FBgn0031756	205.04	-0.938845	0.172557	-5.4408	5.30425671185259e-08	1.49382671582639e-06
232	FBgn0031791	7.31302	2.29403	0.708671	3.23708	0.00120758	0.0068088
233	FBgn0031805	46.1266	0.772952	0.261468	2.95621	0.00311448	0.0147266
234	FBgn0043854	21.7514	1.47208	0.478269	3.07794	0.00208436	0.0106256
235	FBgn0031815	59.137	0.807862	0.225403	3.58408	0.000338266	0.00239556
236	FBgn0031820	9.48281	-1.40306	0.505345	-2.77644	0.00549586	0.0233799
237	FBgn0031824	121.794	1.1164	0.247993	4.50174	6.73999785747957e-06	9.40579214451599e-05
238	FBgn0031830	2470.8	0.433281	0.112732	3.84345	0.000121317	0.00103138
239	FBgn0031836	285.867	-0.85001	0.177508	-4.78858	1.67967628488556e-06	2.92440764041019e-05
240	FBgn0000351	18.03	1.29211	0.46232	2.79485	0.00519243	0.0223862
241	FBgn0028990	261.501	0.646356	0.218259	2.96142	0.00306224	0.014511
242	FBgn0051635	312.819	-0.852547	0.115053	-7.41002	1.26282248586228e-13	2.15054723022078e-11
243	FBgn0031837	45.1914	-2.52518	0.377605	-6.68735	2.27247701394014e-11	1.6848793860499e-09
244	FBgn0031860	16.3447	1.41365	0.540349	2.61618	0.00889187	0.0341121
245	FBgn0031868	106.838	0.572717	0.228774	2.50341	0.0123001	0.0441856
246	FBgn0020616	21.1352	-2.36155	0.394612	-5.98448	2.17079769137277e-09	9.03137918330387e-08
247	FBgn0016978	327.866	0.578731	0.128809	4.49292	7.02517031957825e-06	9.75380016727177e-05
248	FBgn0031869	3.66889	-3.05379	0.92249	-3.31038	0.000931691	0.00552175
249	FBgn0028554	354.485	0.443261	0.129673	3.41831	0.000630108	0.00400674
250	FBgn0042092	301.284	0.542572	0.155979	3.47849	0.000504251	0.00334703
251	FBgn0031865	116.214	3.18793	0.406336	7.84556	4.31025672959994e-15	9.99521023317228e-13
252	FBgn0031885	208.409	-0.930364	0.224245	-4.14888	3.34108570823932e-05	0.000350476
253	FBgn0031897	113.298	-2.01337	0.257434	-7.82093	5.24344407040153e-15	1.19058951923555e-12
254	FBgn0031896	396.923	-1.11464	0.15086	-7.38858	1.48408793595708e-13	2.48847298676864e-11
255	FBgn0031886	91.4339	0.565549	0.193562	2.9218	0.00348013	0.0162094
256	FBgn0031907	34.9298	-1.12382	0.349291	-3.21744	0.00129341	0.00720896
257	FBgn0031914	788.343	-1.69598	0.27367	-6.19717	5.7485590023466e-10	2.90062706326739e-08
258	FBgn0025697	32.0147	-1.43941	0.315629	-4.56046	5.10411736279242e-06	7.37795426221148e-05
259	FBgn0031913	747.995	-1.17474	0.233205	-5.03738	4.71941643238681e-07	9.87272930836542e-06
260	FBgn0040299	3.08652	-3.253	1.02799	-3.16443	0.00155387	0.00833855
261	FBgn0031952	53.6958	-1.72593	0.369836	-4.66676	3.05990664458655e-06	4.80546433996381e-05
262	FBgn0031948	19.085	1.0905	0.409441	2.66339	0.00773578	0.0307597
263	FBgn0031942	29.1438	5.31261	1.02058	5.20547	1.93506913406805e-07	4.62506984478239e-06
264	FBgn0031940	12.0947	2.18592	0.881015	2.48113	0.0130966	0.0465102
265	FBgn0011230	214.382	-0.670362	0.190132	-3.52577	0.000422259	0.00289994
266	FBgn0031980	14346.9	-0.578563	0.130142	-4.44561	8.76412900514912e-06	0.000116773
267	FBgn0031974	56.3871	1.07541	0.285014	3.7732	0.00016117	0.00130256
268	FBgn0031961	32.1821	1.66915	0.576386	2.89589	0.00378082	0.017365
269	FBgn0031988	102.284	-0.831045	0.180377	-4.60725	4.08020151788689e-06	6.0917967593766e-05
270	FBgn0032014	224.357	1.77444	0.262059	6.77115	1.2776186738649e-11	9.94626137603826e-10
271	FBgn0032018	13.0157	-1.11947	0.442778	-2.52829	0.0114618	0.0417243
272	FBgn0032022	57.795	0.928147	0.30624	3.03078	0.00243921	0.0120951
273	FBgn0051901	36.5108	4.02764	0.720345	5.59127	2.2541823039554e-08	7.07689963770361e-07
274	FBgn0032026	102.638	0.964399	0.277933	3.4699	0.000520656	0.00343293
275	FBgn0003502	190.68	-0.422444	0.144325	-2.92703	0.00342212	0.015987
276	FBgn0032006	348.546	-0.345571	0.137192	-2.51889	0.0117726	0.042713
277	FBgn0031985	131.993	0.627362	0.183776	3.41374	0.000640782	0.00406726
278	FBgn0032036	47.1072	-0.918736	0.326049	-2.81779	0.00483558	0.0211319
279	FBgn0041717	260.063	-2.47342	0.399278	-6.19474	5.83808003086199e-10	2.93222277679101e-08
280	FBgn0020497	1105.77	-0.293809	0.107644	-2.72944	0.00634415	0.0261912
281	FBgn0027932	2501.38	-1.33215	0.228649	-5.82616	5.67173308290879e-09	2.09410397813893e-07
282	FBgn0051897	20.009	-3.1344	0.504958	-6.20725	5.39193461077181e-10	2.76984986235234e-08
283	FBgn0032052	142.185	0.655296	0.158536	4.13343	3.57396917111686e-05	0.00036887
284	FBgn0016122	171.519	0.998862	0.398952	2.50371	0.0122898	0.0441775
285	FBgn0028394	82.2237	-0.792338	0.223954	-3.53796	0.000403238	0.00277982
286	FBgn0011259	114.042	-0.501181	0.18161	-2.75966	0.00578624	0.0242741
287	FBgn0032051	511.482	0.677574	0.192571	3.51857	0.000433882	0.00296295
288	FBgn0032050	784.933	0.778162	0.177129	4.3932	1.11694608263205e-05	0.000142779
289	FBgn0032049	225.467	-3.99853	0.914872	-4.37059	1.23911005455932e-05	0.000154973
290	FBgn0027490	58.5243	0.92247	0.235066	3.9243	8.6982210771e-05	0.000780263
291	FBgn0014417	35.032	1.0239	0.368673	2.77725	0.00548211	0.0233305
292	FBgn0040959	12.939	-2.10672	0.670517	-3.14193	0.00167838	0.00890154
293	FBgn0032061	26.9192	-1.93437	0.419523	-4.61088	4.00959430542955e-06	6.00895419924714e-05
294	FBgn0032069	7.61068	-5.03171	1.25494	-4.00952	6.08435180169406e-05	0.000577294
295	FBgn0032068	9.97917	-2.74046	0.817888	-3.35066	0.000806205	0.00490336
296	FBgn0032066	2.90199	-3.56324	1.25051	-2.84943	0.00437982	0.0195398
297	FBgn0003209	151.699	-1.73955	0.23671	-7.34888	1.99879842484821e-13	3.12450189586531e-11
298	FBgn0004914	272.941	-0.947903	0.131737	-7.19539	6.22804436423063e-13	8.17824765370478e-11
299	FBgn0051888	1.88318	-2.52032	0.982143	-2.56615	0.0102836	0.038305
300	FBgn0052982	26.7574	-1.03548	0.280297	-3.69422	0.000220563	0.00169477
301	FBgn0032078	163.058	0.680812	0.197229	3.45188	0.000556692	0.00361369
302	FBgn0010314	97.4456	1.02892	0.264011	3.89727	9.7283320555253e-05	0.000850273
303	FBgn0012036	1574.05	0.92297	0.147253	6.26793	3.65875568332629e-10	1.99383890962866e-08
304	FBgn0032116	18.3694	1.41078	0.52001	2.71298	0.00666816	0.0272094
305	FBgn0011232	92.9188	0.567358	0.167703	3.38312	0.000716663	0.00447218
306	FBgn0032105	150.98	0.55491	0.214306	2.58934	0.00961599	0.0363274
307	FBgn0032123	84.745	-0.553472	0.204977	-2.70016	0.0069306	0.0279869
308	FBgn0032127	518.738	6.22053	1.42047	4.37919	1.19120538559224e-05	0.00015077
309	FBgn0011207	94.3312	0.618927	0.17677	3.50132	0.000462961	0.00312048
310	FBgn0000273	711.46	-1.29828	0.184003	-7.05573	1.71697410511139e-12	1.77969953750736e-10
311	FBgn0028479	466.108	0.402905	0.128571	3.1337	0.00172616	0.00911503
312	FBgn0004868	1309.63	-0.894972	0.180065	-4.97027	6.68593391618576e-07	1.33461527019246e-05
313	FBgn0032172	122.242	0.73346	0.158611	4.62427	3.75922690720721e-06	5.71433947861247e-05
314	FBgn0032168	68.0218	0.536675	0.18941	2.83341	0.0046055	0.0203385
315	FBgn0025881	24.9784	-2.10957	0.515546	-4.09191	4.27831075645923e-05	0.000428578
316	FBgn0063389	13.6471	-2.69167	0.609018	-4.41969	9.88411663039083e-06	0.000129014
317	FBgn0063392	40.9013	-1.57687	0.309815	-5.0897	3.58626534275675e-07	7.83300720855828e-06
318	FBgn0063391	31.7326	-1.64158	0.276764	-5.93132	3.00516159811414e-09	1.19102750028531e-07
319	FBgn0043456	452.649	-0.905975	0.193491	-4.68225	2.83736547787655e-06	4.52773738556025e-05
320	FBgn0011584	540.018	-0.841391	0.203698	-4.13058	3.6185057804353e-05	0.000372409
321	FBgn0027600	7.66853	2.42178	0.915469	2.64539	0.00815962	0.0320244
322	FBgn0032178	12.9082	1.42526	0.428442	3.32662	0.000879076	0.00525565
323	FBgn0032194	210.676	0.739503	0.266215	2.77784	0.00547217	0.0233064
324	FBgn0032195	88.3974	0.65026	0.225068	2.88916	0.00386266	0.0176591
325	FBgn0032198	1435.35	0.537003	0.14255	3.76712	0.000165143	0.00132735
326	FBgn0032197	175.633	-0.689651	0.24633	-2.79971	0.00511491	0.0221044
327	FBgn0051755	79.7518	-0.999104	0.22021	-4.53706	5.70447466426545e-06	8.15919545483322e-05
328	FBgn0004419	1886.56	1.30247	0.211322	6.16344	7.11795532770467e-10	3.49453131156096e-08
329	FBgn0032217	220.588	0.492503	0.125719	3.91747	8.94816846084744e-05	0.000796782
330	FBgn0032222	197.166	0.699664	0.161148	4.34174	1.41359050020824e-05	0.000172142
331	FBgn0032223	88.9565	-0.679445	0.201777	-3.3673	0.000759086	0.00467681
332	FBgn0019932	82.1437	-0.479124	0.160813	-2.97938	0.0028883	0.0138311
333	FBgn0032244	276.198	0.494109	0.144234	3.42575	0.000613098	0.00391456
334	FBgn0032258	10.4829	-2.67488	0.542842	-4.92755	8.32650799082042e-07	1.60434859654046e-05
335	FBgn0011703	637.269	0.77759	0.172633	4.5043	6.65915222351963e-06	9.30488462617185e-05
336	FBgn0032216	1166.49	0.505096	0.135597	3.72498	0.000195334	0.00152941
337	FBgn0024248	20.3239	-0.805489	0.286968	-2.80689	0.00500219	0.0217034
338	FBgn0032264	192.396	-1.52111	0.400837	-3.79484	0.00014774	0.00121343
339	FBgn0032281	2.62839	-2.7942	1.10552	-2.52749	0.011488	0.0418056
340	FBgn0015320	652.987	-0.35522	0.118456	-2.99875	0.00271091	0.0131257
341	FBgn0032297	413.084	-0.538939	0.214434	-2.51331	0.0119605	0.0431646
342	FBgn0027363	96.4617	-0.718068	0.226692	-3.16759	0.00153706	0.00828098
343	FBgn0041781	102.722	-1.11624	0.266594	-4.18703	2.82627506543614e-05	0.000307421
344	FBgn0026147	116.171	0.446446	0.15406	2.89787	0.00375701	0.0172702
345	FBgn0032330	120.41	-0.418217	0.146598	-2.85281	0.00433338	0.0193696
346	FBgn0032305	87.4253	-1.02271	0.272052	-3.75924	0.00017043	0.00136181
347	FBgn0032298	259.767	0.58864	0.184003	3.19908	0.00137869	0.00756614
348	FBgn0040232	72.7417	-0.837296	0.319322	-2.6221	0.00873895	0.033632
349	FBgn0032350	1130	0.918016	0.204961	4.47899	7.49977662227759e-06	0.000102689
350	FBgn0032341	179.442	-0.577276	0.169917	-3.3974	0.000680291	0.00428831
351	FBgn0028490	291.625	-0.618539	0.234694	-2.63551	0.00840097	0.0326425
352	FBgn0032363	35.9445	-1.65801	0.297995	-5.56388	2.63834908441501e-08	8.1229849353218e-07
353	FBgn0015400	16.1325	-1.22786	0.365846	-3.35621	0.000790175	0.00482471
354	FBgn0032375	289.481	-0.746605	0.202405	-3.68866	0.000225434	0.00172282
355	FBgn0032378	225.559	-0.966592	0.190809	-5.06575	4.06805508401107e-07	8.71075291957499e-06
356	FBgn0032382	76.0778	0.74293	0.225338	3.29695	0.000977409	0.00574071
357	FBgn0010497	123.639	1.23677	0.256205	4.82725	1.38429005431993e-06	2.47334054131687e-05
358	FBgn0032399	20.0751	-1.28724	0.340138	-3.78447	0.000154037	0.00125663
359	FBgn0027081	659.122	-0.412529	0.164014	-2.51521	0.0118962	0.0429897
360	FBgn0000114	2458.95	0.504308	0.204222	2.46941	0.0135337	0.0476588
361	FBgn0051862	39.8785	6.66429	1.60283	4.15783	3.21289893003558e-05	0.000339694
362	FBgn0032422	400.088	2.19524	0.263975	8.3161	9.09087445783897e-17	3.41660140399955e-14
363	FBgn0032408	279.48	-0.93263	0.280686	-3.32268	0.000891587	0.00531423
364	FBgn0032433	4.62131	-4.19438	1.03627	-4.04756	5.17550723826837e-05	0.000502296
365	FBgn0032451	291.593	-0.654184	0.20776	-3.14875	0.00163968	0.00873884
366	FBgn0015399	380.328	-1.37629	0.140501	-9.79553	1.17676076446255e-22	2.2985982199873e-19
367	FBgn0032450	37.566	0.903508	0.337187	2.67955	0.00737219	0.0295077
368	FBgn0032449	16.3546	1.97221	0.454616	4.33819	1.43663578409759e-05	0.000174753
369	FBgn0032444	2137.89	0.277161	0.109363	2.53433	0.0112662	0.0412324
370	FBgn0004192	158.96	-2.20869	0.309136	-7.14472	9.01806722443714e-13	1.08008697449605e-10
371	FBgn0032486	37.0088	0.675007	0.252159	2.6769	0.00743057	0.0296978
372	FBgn0027586	69.9465	-1.36997	0.387906	-3.53171	0.000412878	0.00284186
373	FBgn0003935	327.91	-3.84741	0.672793	-5.71857	1.07424621455827e-08	3.67028510735756e-07
374	FBgn0051855	116.45	0.551462	0.205072	2.68912	0.0071641	0.0288017
375	FBgn0032513	80.0878	0.573944	0.197422	2.9072	0.00364677	0.0168345
376	FBgn0025724	649.208	0.523762	0.151377	3.45998	0.000540216	0.00352564
377	FBgn0004191	124.729	-2.1234	0.280587	-7.56769	3.79915665140476e-14	7.13913936959663e-12
378	FBgn0032475	183.688	0.499447	0.190637	2.61989	0.00879594	0.0338274
379	FBgn0032521	73.2469	-0.57496	0.187998	-3.05833	0.00222572	0.011259
380	FBgn0023407	131.773	-0.788985	0.150916	-5.22798	1.71374832804963e-07	4.14149512802947e-06
381	FBgn0032524	388.761	0.414301	0.158698	2.61063	0.00903753	0.0345614
382	FBgn0032523	29.4663	2.92136	0.743277	3.93038	8.48103694929251e-05	0.000767094
383	FBgn0003983	75485.7	-1.10018	0.245631	-4.479	7.49947750676329e-06	0.000102689
384	FBgn0032516	118.957	-0.796373	0.229266	-3.47358	0.000513571	0.00339443
385	FBgn0028541	196.301	0.578922	0.148272	3.90448	9.44299915013891e-05	0.000830021
386	FBgn0024846	7.0724	-2.53444	0.694554	-3.64901	0.000263248	0.00195579
387	FBgn0026373	114.922	0.644236	0.235337	2.7375	0.00619075	0.0256649
388	FBgn0012037	242.136	-1.62562	0.228636	-7.11008	1.1597960367858e-12	1.31673093801338e-10
389	FBgn0019890	214.023	-0.733067	0.147103	-4.98336	6.2490345043213e-07	1.26126346412218e-05
390	FBgn0053306	3.17432	-5.9345	1.53408	-3.86844	0.000109533	0.000945212
391	FBgn0027348	206.569	1.29067	0.242475	5.32291	1.02122005340044e-07	2.656390778523e-06
392	FBgn0052971	168.642	-1.4566	0.341834	-4.26113	2.03397341199148e-05	0.000234833
393	FBgn0028916	26.2904	1.51486	0.333097	4.54781	5.4208120971445e-06	7.77387250615498e-05
394	FBgn0004858	133.214	-1.51363	0.330124	-4.58505	4.53880116195223e-06	6.66689944260341e-05
395	FBgn0028912	1.58092	-3.34801	1.17816	-2.84173	0.00448701	0.0199282
396	FBgn0028886	60.5557	2.79026	0.611082	4.5661	4.96884995364952e-06	7.20152867617368e-05
397	FBgn0001978	256.554	0.91446	0.289222	3.16179	0.00156803	0.00839802
398	FBgn0028516	74.4858	2.47662	0.438868	5.64321	1.66909218087716e-08	5.3820815619468e-07
399	FBgn0041627	31.2811	0.80976	0.290846	2.78416	0.00536667	0.0229919
400	FBgn0001987	45.6148	-1.11592	0.312005	-3.5766	0.000348097	0.00244926
401	FBgn0003936	140.013	-2.42727	0.427194	-5.68189	1.33214644381784e-08	4.39971639126382e-07
402	FBgn0028863	113.521	-1.44435	0.310063	-4.65826	3.18893884988005e-06	4.95809479669652e-05
403	FBgn0000307	214.038	-0.474174	0.191569	-2.47521	0.0133157	0.0470735
404	FBgn0028899	15.045	-3.333	0.537006	-6.20663	5.41313900982703e-10	2.76984986235234e-08
405	FBgn0001995	68.0818	0.589463	0.190806	3.08934	0.00200603	0.0103013
406	FBgn0028375	5.44926	-1.56738	0.576561	-2.71849	0.00655804	0.0268605
407	FBgn0024734	5.33838	-2.05245	0.669941	-3.06363	0.00218666	0.0110953
408	FBgn0020416	90.3591	-1.8104	0.286475	-6.31958	2.62274239550727e-10	1.48881611294967e-08
409	FBgn0032586	583.942	0.497053	0.170369	2.91751	0.00352836	0.0163955
410	FBgn0051815	2.5643	-2.58162	1.02033	-2.53018	0.0114003	0.0415558
411	FBgn0032600	305.207	-0.475644	0.125207	-3.79885	0.000145368	0.00119665
412	FBgn0032601	1.1365	-4.04551	1.36176	-2.9708	0.00297029	0.0141553
413	FBgn0004797	63.3931	0.891571	0.284816	3.13034	0.00174606	0.0091934
414	FBgn0051781	128.133	-1.22021	0.322235	-3.78672	0.000152648	0.00124716
415	FBgn0015391	462.065	-1.30281	0.212234	-6.13856	8.32710090832343e-10	4.04170868615891e-08
416	FBgn0062978	155.393	-0.633358	0.142626	-4.44069	8.96723086524385e-06	0.000118898
417	FBgn0020503	296.762	-1.05142	0.235574	-4.46323	8.07314691208988e-06	0.000109168
418	FBgn0032640	580.804	0.393127	0.109491	3.59049	0.000330056	0.0023481
419	FBgn0032646	302.95	0.498793	0.142392	3.50296	0.000460117	0.00310707
420	FBgn0032645	6.99434	-1.3255	0.539325	-2.4577	0.0139831	0.0488086
421	FBgn0032643	293.554	0.493945	0.126233	3.91297	9.11665739325155e-05	0.0008098
422	FBgn0024689	175.782	0.405638	0.148089	2.73914	0.00615998	0.025586
423	FBgn0000183	282.932	-0.953438	0.186268	-5.11863	3.07768435681943e-07	6.94486165734472e-06
424	FBgn0032656	66.4628	0.944344	0.254015	3.71767	0.000201067	0.00156643
425	FBgn0041184	89.7033	-0.747384	0.27215	-2.74622	0.00602867	0.0251845
426	FBgn0000636	1768.54	-1.20266	0.267609	-4.49409	6.98692942595483e-06	9.71307956804614e-05
427	FBgn0032680	13.6158	-1.2257	0.386462	-3.17158	0.00151613	0.00819656
428	FBgn0032685	3.16439	-2.40383	0.891226	-2.69722	0.0069921	0.0282039
429	FBgn0032690	100.711	-0.569036	0.206422	-2.75666	0.00583946	0.0244786
430	FBgn0032694	78.1154	-0.671527	0.222612	-3.01658	0.00255643	0.0125225
431	FBgn0032691	39.9575	-0.824319	0.27177	-3.03315	0.00242012	0.0120388
432	FBgn0032683	10.4631	-2.00968	0.586115	-3.42882	0.000606217	0.00388428
433	FBgn0032681	40.8945	-0.773444	0.283695	-2.72633	0.00640436	0.0263799
434	FBgn0032701	54.5131	0.666646	0.244506	2.7265	0.00640104	0.0263762
435	FBgn0032703	288.846	0.395987	0.108786	3.64004	0.000272594	0.00201151
436	FBgn0015808	295.034	-0.386197	0.138628	-2.78585	0.0053388	0.0229085
437	FBgn0032717	203.492	-1.21574	0.238646	-5.09432	3.49988827272469e-07	7.69058110573113e-06
438	FBgn0045852	79.6945	-0.59136	0.239823	-2.46582	0.01367	0.04803
439	FBgn0032740	42.0482	-0.794716	0.311902	-2.54797	0.0108352	0.0398827
440	FBgn0032748	125.769	0.542236	0.167025	3.24643	0.00116863	0.00664764
441	FBgn0032750	57.9195	1.33874	0.22342	5.99205	2.07208256894042e-09	8.71954745902764e-08
442	FBgn0002031	977.713	0.709397	0.0939735	7.54891	4.38923168208519e-14	8.10817561068584e-12
443	FBgn0051800	83.1438	0.527983	0.215637	2.44849	0.0143458	0.0498264
444	FBgn0032731	431.624	-1.2314	0.423012	-2.91103	0.00360234	0.0166697
445	FBgn0015380	136.357	0.995832	0.243811	4.08445	4.41820458601932e-05	0.000440567
446	FBgn0032783	406.916	2.06292	0.455268	4.53122	5.8645307661899e-06	8.36616764668897e-05
447	FBgn0024245	55.662	0.988158	0.284594	3.47217	0.000516277	0.00340818
448	FBgn0010097	89.6109	1.47192	0.313429	4.69618	2.6506721376126e-06	4.29905887319044e-05
449	FBgn0032788	214.634	4.27448	1.13133	3.77828	0.000157916	0.0012806
450	FBgn0002044	688.85	0.689874	0.183154	3.76663	0.000165466	0.00132897
451	FBgn0032798	25.5168	-0.655517	0.267009	-2.45504	0.0140868	0.0491135
452	FBgn0032797	21.6406	-1.87932	0.512854	-3.66443	0.000247895	0.00185947
453	FBgn0032790	51.6215	0.564079	0.216915	2.60047	0.00930972	0.0353666
454	FBgn0003931	112.921	-2.41946	0.402478	-6.0114	1.83923268405326e-09	7.86109687195939e-08
455	FBgn0003923	2.66641	-2.51219	0.889944	-2.82287	0.00475962	0.0208753
456	FBgn0043021	38.5981	-2.82338	0.553141	-5.10427	3.32078066956534e-07	7.41663699130997e-06
457	FBgn0014000	103.275	1.11205	0.297061	3.74351	0.00018147	0.0014353
458	FBgn0003922	19.7346	-2.73106	0.436483	-6.25696	3.92543858361642e-10	2.12852513048932e-08
459	FBgn0043022	209.929	-3.13778	0.457488	-6.85871	6.94864739597912e-12	5.96325259596665e-10
460	FBgn0004811	298.897	-0.391705	0.15867	-2.46868	0.0135614	0.0477253
461	FBgn0032820	259.016	0.816058	0.224841	3.6295	0.000283975	0.0020842
462	FBgn0032818	137.255	0.668391	0.177146	3.77312	0.000161222	0.00130256
463	FBgn0019686	122.103	0.612105	0.230035	2.66092	0.00779275	0.0309523
464	FBgn0032848	153.329	0.493309	0.181935	2.71146	0.00669877	0.0272631
465	FBgn0032849	255.03	0.565367	0.119337	4.73757	2.16298020918769e-06	3.61569345091053e-05
466	FBgn0032880	288.38	-0.682085	0.211855	-3.21959	0.00128376	0.00717154
467	FBgn0032869	21.4243	1.38684	0.449922	3.08241	0.00205334	0.010492
468	FBgn0051677	1.08522	-4.04735	1.53386	-2.63867	0.00832312	0.032479
469	FBgn0000251	164.335	2.41718	0.445642	5.42404	5.82671817697169e-08	1.60773168128644e-06
470	FBgn0032886	448.159	-0.612123	0.217398	-2.81568	0.00486736	0.0212367
471	FBgn0051673	404.665	-0.302355	0.122085	-2.47658	0.0132647	0.0469236
472	FBgn0032897	1162.7	0.825614	0.247888	3.3306	0.000866588	0.0051981
473	FBgn0032901	102.134	-2.5682	0.270505	-9.49408	2.2215479979711e-21	2.20115014817155e-18
474	FBgn0040297	99.7549	-1.26992	0.263979	-4.81068	1.50414557325529e-06	2.66131211086192e-05
475	FBgn0010100	491.225	0.487523	0.145693	3.34624	0.00081916	0.00497106
476	FBgn0032929	80.4886	-1.51988	0.389864	-3.89849	9.67927865853829e-05	0.000847345
477	FBgn0026577	337.357	-1.46881	0.278013	-5.28322	1.26930778845316e-07	3.23085425926537e-06
478	FBgn0021856	277.345	0.387832	0.147064	2.63716	0.00836045	0.032543
479	FBgn0032938	128.158	-0.907029	0.213609	-4.24622	2.17408917904574e-05	0.00024786
480	FBgn0003930	735.17	-2.88961	0.302692	-9.54637	1.34316991833368e-21	1.62657877110208e-18
481	FBgn0051988	5.84013	-2.49243	0.618717	-4.02838	5.61628642371488e-05	0.000537349
482	FBgn0024371	121.093	0.76667	0.197055	3.89065	9.99771417651807e-05	0.000870594
483	FBgn0023388	148.488	-0.707344	0.170565	-4.14706	3.36776990305072e-05	0.000351921
484	FBgn0032943	71.9637	-0.5476	0.182917	-2.99371	0.00275607	0.013318
485	FBgn0003885	1135.96	0.874515	0.150563	5.80831	6.31064856814008e-09	2.30168188481654e-07
486	FBgn0015574	11.4877	2.90294	1.09542	2.65008	0.00804734	0.0316864
487	FBgn0015576	58.5661	-0.786532	0.284072	-2.76878	0.00562665	0.0237785
488	FBgn0015577	39.9865	0.780563	0.28896	2.70128	0.00690723	0.0279339
489	FBgn0043853	25.7662	-1.89883	0.46728	-4.06357	4.83272420687123e-05	0.000474521
490	FBgn0037478	117.871	0.71511	0.270922	2.63955	0.00830172	0.0324303
491	FBgn0037491	120.273	0.52972	0.205015	2.58381	0.00977163	0.0367498
492	FBgn0051491	2.61757	-3.66718	1.11975	-3.27499	0.00105666	0.00612911
493	FBgn0014863	202.211	-0.747723	0.185506	-4.03072	5.56058226104266e-05	0.000533493
494	FBgn0037468	1967.93	-0.338793	0.1371	-2.47114	0.0134685	0.0475366
495	FBgn0003884	20355.4	0.505495	0.148781	3.39758	0.000679856	0.00428805
496	FBgn0051485	28.8724	-3.08486	0.521996	-5.90974	3.42646745422497e-09	1.33853293131175e-07
497	FBgn0000166	49.7389	1.66707	0.426228	3.91121	9.18332350273382e-05	0.000813071
498	FBgn0053202	2.26697	-4.88861	1.67803	-2.9133	0.00357626	0.0165792
499	FBgn0037429	46.5106	2.01268	0.389615	5.16582	2.39384573462453e-07	5.63510251871981e-06
500	FBgn0010282	991.855	-0.467406	0.183875	-2.54198	0.0110228	0.0404939
501	FBgn0037442	377.633	-0.606738	0.161449	-3.75808	0.000171225	0.00136617
502	FBgn0037443	452.553	-1.09328	0.212067	-5.15534	2.53172394392488e-07	5.90862082758829e-06
503	FBgn0051472	187.244	0.630055	0.179198	3.51597	0.000438152	0.00298091
504	FBgn0002542	36.37	-1.18029	0.40343	-2.92563	0.00343765	0.0160389
505	FBgn0000504	102.426	0.582181	0.198456	2.93355	0.00335114	0.0157025
506	FBgn0037531	43.0318	-1.39361	0.329402	-4.23072	2.32945192690599e-05	0.00026147
507	FBgn0014930	158.738	-0.42033	0.134236	-3.13128	0.00174047	0.00917727
508	FBgn0037530	231.586	0.478453	0.158753	3.01382	0.00257983	0.0125973
509	FBgn0037529	4.48426	-1.94935	0.615986	-3.1646	0.00155296	0.00833778
510	FBgn0037520	20.2395	3.1298	0.627133	4.99065	6.01774460669652e-07	1.22033603418698e-05
511	FBgn0037519	7.43546	2.19498	0.763028	2.87667	0.0040189	0.0182508
512	FBgn0037541	5.97454	-1.60752	0.653074	-2.46146	0.0138371	0.0484455
513	FBgn0014861	352.927	0.564836	0.199634	2.82936	0.00466414	0.0205475
514	FBgn0037566	65.6034	0.813795	0.24086	3.37871	0.000728281	0.00452539
515	FBgn0037573	309.698	0.634457	0.166881	3.80185	0.000143619	0.00118404
516	FBgn0004908	18.3948	1.22225	0.466619	2.61937	0.00880934	0.0338585
517	FBgn0037561	98.2475	0.746096	0.196378	3.79928	0.000145115	0.00119547
518	FBgn0010173	291.07	0.497832	0.117189	4.24809	2.15598302910517e-05	0.000246053
519	FBgn0051460	4.55792	-1.51445	0.588925	-2.57155	0.0101245	0.037881
520	FBgn0037606	60.708	0.757973	0.270651	2.80056	0.00510142	0.0220555
521	FBgn0037607	1259.79	0.919988	0.199906	4.6021	4.18261720753066e-06	6.21914665005139e-05
522	FBgn0012026	6.50392	-3.74719	0.708368	-5.2899	1.22384683863464e-07	3.13115180616875e-06
523	FBgn0051450	530.811	0.470687	0.168485	2.79364	0.00521177	0.0224518
524	FBgn0037614	73.156	-2.47799	0.471451	-5.25609	1.47148253850399e-07	3.63666398801701e-06
525	FBgn0037632	2727.77	0.640054	0.158095	4.04854	5.15390424876328e-05	0.000500645
526	FBgn0037637	507.111	-0.473892	0.123721	-3.83032	0.000127977	0.00108125
527	FBgn0037627	10.2841	3.01414	1.14481	2.63286	0.00846695	0.0328637
528	FBgn0037623	102.404	-0.708916	0.224077	-3.16371	0.00155772	0.00835511
529	FBgn0037652	316.985	0.752008	0.118781	6.33103	2.43527879588234e-10	1.40434410562548e-08
530	FBgn0037659	37.4202	-1.2105	0.330371	-3.66406	0.000248252	0.00186087
531	FBgn0037670	86.9068	-0.710091	0.250801	-2.83129	0.00463601	0.0204566
532	FBgn0010803	282.828	0.590745	0.124961	4.72742	2.27385760808864e-06	3.79521808124933e-05
533	FBgn0003165	791.179	-0.966616	0.176099	-5.48906	4.04077346648093e-08	1.18707250703977e-06
534	FBgn0037655	143.675	0.683587	0.188632	3.62392	0.000290175	0.00212256
535	FBgn0037687	77.1781	1.00306	0.212829	4.71299	2.44104854566088e-06	4.00677531613825e-05
536	FBgn0037688	37.075	0.833935	0.267342	3.11935	0.00181251	0.00949738
537	FBgn0037686	4367.94	-0.581502	0.178348	-3.26049	0.00111218	0.00638992
538	FBgn0037700	306.396	0.370329	0.143041	2.58896	0.00962661	0.0363424
539	FBgn0014022	188.945	-0.665928	0.185949	-3.58124	0.000341965	0.00241826
540	FBgn0037707	145.549	0.630387	0.157734	3.99652	6.42816573260118e-05	0.000602413
541	FBgn0037717	13.5097	1.22037	0.440442	2.77077	0.00559232	0.023655
542	FBgn0037723	144.854	1.06955	0.221691	4.82453	1.40337070026668e-06	2.49109727397501e-05
543	FBgn0002431	52.0638	-0.682712	0.263032	-2.59554	0.00944415	0.0358024
544	FBgn0051352	27.4124	-1.10231	0.435188	-2.53296	0.0113104	0.0413665
545	FBgn0003334	36.0074	0.751335	0.305091	2.46266	0.0137912	0.0483313
546	FBgn0005585	2577.99	0.477346	0.188774	2.52867	0.0114496	0.0416936
547	FBgn0037715	146.829	0.520535	0.185502	2.80608	0.00501483	0.0217496
548	FBgn0037710	101.235	0.606641	0.188638	3.21589	0.00130039	0.00723478
549	FBgn0024833	70.5971	0.650442	0.181703	3.5797	0.000343988	0.00242505
550	FBgn0003205	207.649	-0.544913	0.163362	-3.33561	0.000851119	0.0051194
551	FBgn0037757	243.468	0.870849	0.291119	2.99139	0.00277714	0.0133929
552	FBgn0037770	110.769	1.2646	0.332153	3.80729	0.000140498	0.00116447
553	FBgn0037760	286.859	-0.630242	0.148239	-4.25151	2.12331310084301e-05	0.0002436
554	FBgn0037755	32.2348	-2.42237	0.462033	-5.24285	1.58115545098507e-07	3.86390431844984e-06
555	FBgn0037742	50.795	-1.17995	0.281077	-4.19797	2.69323258671574e-05	0.000295605
556	FBgn0051477	210.162	-2.2265	0.732272	-3.04054	0.00236153	0.0118174
557	FBgn0037796	12.4296	-1.91382	0.499842	-3.82885	0.000128743	0.0010852
558	FBgn0001321	3.83357	-2.29746	0.727398	-3.15846	0.00158603	0.00848606
559	FBgn0053208	136.667	-0.688739	0.14844	-4.63986	3.48638460612504e-06	5.34431868103472e-05
560	FBgn0040078	451.484	0.522968	0.126268	4.14173	3.44697709019288e-05	0.000357796
561	FBgn0037809	63.3511	-1.00204	0.322293	-3.10908	0.00187668	0.00975882
562	FBgn0037810	504.684	-1.70143	0.266293	-6.38929	1.66659496964063e-10	9.81849652654768e-09
563	FBgn0015396	125.318	-0.519651	0.167489	-3.10261	0.00191824	0.00994621
564	FBgn0024957	165.979	-0.513712	0.171579	-2.99404	0.00275314	0.0133125
565	FBgn0037814	24.6075	-0.812369	0.302012	-2.68986	0.00714828	0.0287594
566	FBgn0037831	23.2083	1.10301	0.302522	3.64603	0.000266319	0.00197235
567	FBgn0037848	102.958	-0.742665	0.199461	-3.72335	0.000196594	0.00153597
568	FBgn0011768	714.54	0.855677	0.214308	3.99273	6.53157044653813e-05	0.000611052
569	FBgn0037846	55.4957	0.708285	0.244438	2.8976	0.00376027	0.0172779
570	FBgn0037834	367	0.642995	0.136538	4.70927	2.48602056304889e-06	4.06833905655704e-05
571	FBgn0051272	38.4799	4.2439	1.37037	3.09691	0.00195551	0.0100771
572	FBgn0004841	1.17766	-3.79585	1.44763	-2.62212	0.00873847	0.033632
573	FBgn0051278	24.9233	0.87668	0.33421	2.62314	0.0087124	0.0335891
574	FBgn0042094	125.117	-0.796195	0.202978	-3.92256	8.76123015512867e-05	0.000782694
575	FBgn0040259	34.7967	0.979488	0.291294	3.36254	0.000772277	0.004742
576	FBgn0037874	6345.49	0.593779	0.134955	4.39984	1.08330900529772e-05	0.000139233
577	FBgn0037885	71.325	-0.532885	0.184668	-2.88564	0.00390623	0.0178208
578	FBgn0037891	680.108	0.440784	0.121501	3.62781	0.000285835	0.00209644
579	FBgn0026314	31.2735	3.24423	1.12114	2.8937	0.00380726	0.0174717
580	FBgn0037897	63.5273	0.562383	0.20546	2.73718	0.00619674	0.02568
581	FBgn0037906	132.994	-1.69252	0.274734	-6.1606	7.24719053287983e-10	3.5420237496797e-08
582	FBgn0037899	1351.97	0.337069	0.125118	2.694	0.00705996	0.0284516
583	FBgn0037930	357.924	0.721626	0.201118	3.58807	0.00033313	0.00236533
584	FBgn0002906	26.8637	-1.00189	0.349274	-2.8685	0.00412428	0.0186285
585	FBgn0051363	937.612	-0.733353	0.155621	-4.71244	2.44769078584775e-06	4.01163637217362e-05
586	FBgn0013276	6.0158	-2.39173	0.677485	-3.53031	0.000415074	0.00285419
587	FBgn0037956	54.0648	-1.56313	0.298926	-5.22918	1.70266486032209e-07	4.1238542917001e-06
588	FBgn0037955	283.616	0.680813	0.178453	3.81508	0.000136138	0.00113873
589	FBgn0037981	48.9715	-0.592873	0.218047	-2.71902	0.00654759	0.026838
590	FBgn0037989	8.80254	-1.63116	0.463904	-3.51616	0.000437844	0.00298068
591	FBgn0038011	24.3843	5.29531	1.5864	3.33794	0.000844026	0.0050936
592	FBgn0038017	10.0099	-1.81742	0.544606	-3.33713	0.000846469	0.00509987
593	FBgn0038038	154.768	0.483267	0.156435	3.08926	0.00200658	0.0103013
594	FBgn0038039	140.563	0.52508	0.14266	3.68065	0.000232638	0.00176815
595	FBgn0038043	1265.08	0.655073	0.202263	3.23872	0.00120069	0.00678397
596	FBgn0038046	115.58	0.632023	0.188196	3.35832	0.000784181	0.00479887
597	FBgn0004103	2194.62	-0.398525	0.118036	-3.37629	0.000734707	0.00455753
598	FBgn0038053	114.685	1.05218	0.237826	4.42416	9.68185601477392e-06	0.00012683
599	FBgn0038055	72.2219	0.447305	0.167531	2.66998	0.00758546	0.0302503
600	FBgn0013278	2.26931	-4.3005	1.70442	-2.52315	0.0116309	0.042241
601	FBgn0038074	5.65462	-3.48808	0.758754	-4.59711	4.28383946096014e-06	6.33508362076045e-05
602	FBgn0038079	20.6174	-0.969677	0.348053	-2.78601	0.0053362	0.0229064
603	FBgn0016693	433.556	-0.734599	0.192505	-3.816	0.000135635	0.00113627
604	FBgn0002719	1266.99	1.2934	0.301771	4.28604	1.81889314541133e-05	0.000213392
605	FBgn0002905	10.0727	-2.35247	0.647108	-3.63536	0.000277593	0.00204287
606	FBgn0038070	24.769	1.25249	0.393808	3.18044	0.0014705	0.00797573
607	FBgn0005671	1396.63	0.664443	0.122545	5.42204	5.8922340370033e-08	1.62170350427523e-06
608	FBgn0052865	6.13878	-2.6312	0.694099	-3.79082	0.000150152	0.00123044
609	FBgn0038056	48.6625	0.575196	0.217707	2.64207	0.00824012	0.0322822
610	FBgn0038088	261.196	-0.908086	0.218144	-4.16278	3.14393157292824e-05	0.000333649
611	FBgn0038099	94.6674	1.43093	0.314249	4.55348	5.27664275114113e-06	7.60059087153196e-05
612	FBgn0038100	635.049	-1.0666	0.251509	-4.2408	2.22726501646771e-05	0.000252601
613	FBgn0038106	85.0779	0.517636	0.20436	2.53297	0.0113102	0.0413665
614	FBgn0001217	37.7398	0.666938	0.252736	2.63887	0.00831818	0.032479
615	FBgn0003450	9.86769	1.68967	0.657383	2.57029	0.0101613	0.0379375
616	FBgn0040493	443.695	0.523455	0.134549	3.89043	0.000100068	0.000870594
617	FBgn0052473	272.369	0.950371	0.162785	5.83822	5.27624417847831e-09	1.97614382478471e-07
618	FBgn0038145	1167.57	0.464436	0.175542	2.64573	0.00815154	0.0320157
619	FBgn0038146	178.545	0.529641	0.168567	3.14201	0.0016779	0.00890154
620	FBgn0038126	5.36802	-1.73204	0.609024	-2.84396	0.00445569	0.0198215
621	FBgn0000046	253.771	1.27193	0.343974	3.69775	0.000217519	0.00167544
622	FBgn0004049	210.967	-0.420195	0.140855	-2.98316	0.00285286	0.0137109
623	FBgn0038179	81.6866	2.96932	1.20319	2.46787	0.013592	0.0478178
624	FBgn0000454	4807.79	-1.66755	0.257185	-6.48386	8.94070356514603e-11	5.66539117189108e-09
625	FBgn0047199	39.7154	1.40464	0.292206	4.80704	1.53184204343763e-06	2.70154473000433e-05
626	FBgn0016672	267.261	0.661145	0.191709	3.44869	0.000563319	0.00365122
627	FBgn0015270	42.7473	-1.02166	0.376394	-2.71433	0.00664106	0.0271293
628	FBgn0038191	197.589	-0.36549	0.145383	-2.51399	0.0119375	0.0431104
629	FBgn0038198	29.1945	-1.03385	0.349185	-2.96076	0.00306882	0.0145359
630	FBgn0027083	47.5252	0.831959	0.275531	3.01947	0.00253214	0.0124314
631	FBgn0027563	9.50379	1.49816	0.577203	2.59555	0.00944402	0.0358024
632	FBgn0038207	7.64113	3.31062	1.20871	2.73897	0.00616322	0.0255897
633	FBgn0011474	123.897	-0.612602	0.205515	-2.98082	0.0028748	0.0137907
634	FBgn0024321	151.452	-1.43273	0.259111	-5.52942	3.21299599479597e-08	9.67360313460807e-07
635	FBgn0051320	16.1543	-0.924599	0.371194	-2.49088	0.0127429	0.0455657
636	FBgn0038251	328.529	0.71047	0.267858	2.65242	0.00799181	0.0315475
637	FBgn0038252	526.985	0.786433	0.261358	3.00902	0.00262091	0.0127637
638	FBgn0038244	124.118	-0.618882	0.150743	-4.10555	4.03361065780281e-05	0.000409333
639	FBgn0038233	32.0197	-0.82693	0.257301	-3.21387	0.0013096	0.00727489
640	FBgn0038260	14.3445	1.27883	0.488478	2.61799	0.00884501	0.0339682
641	FBgn0067629	37.1427	-1.53138	0.327943	-4.66966	3.01703980825655e-06	4.75183769800406e-05
642	FBgn0038271	1544.15	0.45602	0.120189	3.7942	0.000148118	0.0012147
643	FBgn0028662	636.756	0.626438	0.187586	3.33947	0.000839376	0.00507115
644	FBgn0038274	5.03056	-2.69367	0.811584	-3.31903	0.000903308	0.00537693
645	FBgn0038256	176.524	0.975675	0.182426	5.34833	8.8767587186437e-08	2.34280493177965e-06
646	FBgn0038286	821.918	0.514531	0.187636	2.74217	0.00610348	0.0254094
647	FBgn0038307	340.489	0.763242	0.21419	3.56338	0.000366107	0.00255782
648	FBgn0014879	687.799	0.702671	0.143071	4.91133	9.04592039072804e-07	1.72624922510605e-05
649	FBgn0038313	109.069	0.855094	0.303569	2.8168	0.0048504	0.0211712
650	FBgn0004117	1612.23	0.953715	0.344211	2.77073	0.00559307	0.023655
651	FBgn0000533	37.939	1.08888	0.411923	2.64342	0.00820742	0.0321888
652	FBgn0038320	8.33913	-2.02228	0.612665	-3.30079	0.000964135	0.00567699
653	FBgn0051301	257.236	0.668503	0.126147	5.2994	1.16186678744636e-07	2.99366102042031e-06
654	FBgn0038331	291.521	0.506306	0.139676	3.62485	0.000289129	0.00211633
655	FBgn0041188	1369.13	-0.337478	0.131415	-2.56804	0.0102275	0.0381351
656	FBgn0038337	46.9544	3.58394	1.18548	3.0232	0.0025012	0.0123072
657	FBgn0026737	58.6986	0.943128	0.321136	2.93685	0.00331563	0.0155495
658	FBgn0038321	106.248	-1.44573	0.218007	-6.6316	3.32065257960217e-11	2.35011639383662e-09
659	FBgn0038318	183.48	0.687717	0.163379	4.20934	2.561197519398e-05	0.000283684
660	FBgn0038311	17.3574	-1.41412	0.440308	-3.21166	0.00131971	0.00731986
661	FBgn0038306	130.319	0.559465	0.173338	3.2276	0.00124831	0.00699504
662	FBgn0028984	617.724	1.39978	0.231289	6.05208	1.4298711333975e-09	6.52057133175703e-08
663	FBgn0038349	271.091	0.824932	0.201543	4.09308	4.25679904383479e-05	0.000427602
664	FBgn0038369	306.727	-0.384279	0.111427	-3.4487	0.000563301	0.00365122
665	FBgn0013334	274.968	-0.969021	0.206368	-4.69559	2.6583464655926e-06	4.30509927615063e-05
666	FBgn0022787	85.4877	-0.514543	0.185033	-2.78082	0.00542217	0.0231545
667	FBgn0010379	287.021	-0.805476	0.213583	-3.77125	0.000162432	0.0013104
668	FBgn0038388	118.467	-0.459428	0.169892	-2.70424	0.00684605	0.0277276
669	FBgn0027657	562.984	0.804206	0.218602	3.67887	0.000234271	0.00177828
670	FBgn0063649	517.943	-0.8419	0.215359	-3.90928	9.25707080861138e-05	0.000818935
671	FBgn0040071	81.8208	-0.8874	0.229433	-3.86779	0.000109827	0.000946994
672	FBgn0020407	38.2316	0.727709	0.248692	2.92615	0.00343186	0.0160256
673	FBgn0040271	64.5049	0.607904	0.213955	2.84128	0.00449334	0.0199401
674	FBgn0038400	1136.83	0.598444	0.208549	2.86957	0.00411034	0.0185809
675	FBgn0038429	33.3203	0.781498	0.25416	3.07482	0.00210628	0.0107273
676	FBgn0038436	0.769757	-4.03884	1.54731	-2.61022	0.00904829	0.0345904
677	FBgn0038438	144.666	0.670723	0.148366	4.52075	6.16211030979415e-06	8.72218704759045e-05
678	FBgn0044826	341.879	-0.545789	0.0995883	-5.48045	4.24238036869496e-08	1.22763186914939e-06
679	FBgn0038421	23.6526	-2.42733	0.426525	-5.69094	1.26338302051491e-08	4.22380722104049e-07
680	FBgn0038420	103.421	0.969087	0.237204	4.08546	4.3989851204566e-05	0.000439053
681	FBgn0015520	76.4008	-0.746645	0.234016	-3.19057	0.00141994	0.0077496
682	FBgn0038453	197.737	-1.07708	0.282641	-3.81077	0.000138536	0.00115084
683	FBgn0015019	6453.55	0.651267	0.151057	4.3114	1.62227588922029e-05	0.000193237
684	FBgn0038454	40.5085	-1.04255	0.321165	-3.24615	0.00116977	0.00665068
685	FBgn0038465	263.583	-0.963474	0.31679	-3.04137	0.00235506	0.0117904
686	FBgn0038467	318.901	0.99214	0.208026	4.76931	1.84854905155536e-06	3.18154424847149e-05
687	FBgn0038462	273.784	0.504939	0.139731	3.61366	0.000301902	0.00219216
688	FBgn0038460	50.478	-0.895542	0.296483	-3.02055	0.00252316	0.0123985
689	FBgn0000015	10.2228	-1.09401	0.399712	-2.73699	0.00620047	0.0256856
690	FBgn0000014	229.703	-0.756579	0.238975	-3.16593	0.00154587	0.00831018
691	FBgn0038478	25.1814	-1.79521	0.405862	-4.4232	9.72481775825127e-06	0.00012724
692	FBgn0038490	16.9711	-0.921997	0.354214	-2.60294	0.00924284	0.0351861
693	FBgn0051262	21.3863	1.81085	0.422078	4.29033	1.78411382331131e-05	0.000210217
694	FBgn0038488	71.7681	-0.668607	0.204823	-3.26431	0.00109729	0.00632438
695	FBgn0038481	4.91056	4.46902	1.81577	2.46122	0.0138464	0.0484623
696	FBgn0038469	136.03	5.55289	1.7007	3.26506	0.00109442	0.00631113
697	FBgn0028992	403.859	-0.378497	0.119789	-3.15971	0.00157929	0.00845415
698	FBgn0038504	201.934	-0.839137	0.168745	-4.9728	6.59913534123012e-07	1.31970598319389e-05
699	FBgn0025571	308.89	0.848822	0.158371	5.3597	8.33586524522996e-08	2.22677929675886e-06
700	FBgn0012002	2.54435	-2.79374	0.88605	-3.15303	0.00161586	0.00862028
701	FBgn0051570	10.1276	-1.70776	0.450074	-3.79439	0.000148006	0.0012147
702	FBgn0051579	6.69253	-4.68777	0.856373	-5.47397	4.40052340383548e-08	1.26546977779427e-06
703	FBgn0038532	28.1331	-2.75511	0.455001	-6.05518	1.40261931484426e-09	6.45027338079645e-08
704	FBgn0051576	17.6272	-1.63139	0.505563	-3.22689	0.00125145	0.00700544
705	FBgn0051580	11.173	-1.36964	0.428402	-3.19709	0.0013882	0.00760686
706	FBgn0051568	95.2309	-1.03907	0.354472	-2.93132	0.0033753	0.0158021
707	FBgn0051569	4.09763	-1.83538	0.71006	-2.58482	0.00974291	0.0367051
708	FBgn0011840	16.0656	-3.66713	0.464423	-7.89609	2.8778302792273e-15	7.12851641211326e-13
709	FBgn0011944	5.27725	-2.50814	0.821212	-3.05419	0.0022567	0.0113869
710	FBgn0038541	29.8895	-0.925599	0.301997	-3.06493	0.00217722	0.0110575
711	FBgn0038548	18.7995	-1.68877	0.39122	-4.31667	1.58402249221611e-05	0.000189301
712	FBgn0022943	228.913	0.380996	0.117316	3.2476	0.00116384	0.00662894
713	FBgn0038585	145.062	0.634737	0.184504	3.44024	0.00058119	0.0037526
714	FBgn0038597	93.9398	0.60045	0.20344	2.95149	0.00316249	0.0149212
715	FBgn0038609	196.623	0.803387	0.172757	4.6504	3.31289867630795e-06	5.11434598768843e-05
716	FBgn0038610	306.347	-0.839937	0.263107	-3.19238	0.00141106	0.00771273
717	FBgn0010877	172.187	0.43624	0.167905	2.59813	0.00937318	0.0355828
718	FBgn0038590	33.7067	0.77582	0.284584	2.72615	0.00640775	0.0263839
719	FBgn0038584	74.3082	0.752011	0.170679	4.40599	1.05300682586632e-05	0.000135659
720	FBgn0038569	65.8421	0.579615	0.218369	2.65429	0.00794744	0.0313848
721	FBgn0038612	78.7838	-1.25725	0.282209	-4.45502	8.3883727147463e-06	0.000112592
722	FBgn0004652	159.962	0.633092	0.23448	2.69998	0.00693431	0.0279915
723	FBgn0038617	61.3514	-0.537924	0.21249	-2.53152	0.0113569	0.0414672
724	FBgn0028670	279.761	0.553041	0.186278	2.9689	0.00298865	0.0142151
725	FBgn0038640	98.3845	-1.32049	0.261597	-5.04781	4.46910669073514e-07	9.40324205064137e-06
726	FBgn0038653	98.2599	-0.848066	0.246001	-3.44741	0.000565993	0.00366534
727	FBgn0038652	54.3511	-1.5968	0.483672	-3.30142	0.000961979	0.00566735
728	FBgn0024329	172.317	-1.10885	0.216396	-5.12418	2.98843088684891e-07	6.7714985937144e-06
729	FBgn0038632	20.9913	-3.50144	0.546115	-6.41154	1.44053321571675e-10	8.67423840778829e-09
730	FBgn0051228	5.14912	-3.09201	0.85188	-3.62963	0.000283826	0.0020842
731	FBgn0038654	50.2234	-0.835795	0.282328	-2.96037	0.0030727	0.0145479
732	FBgn0038659	144.12	-0.647701	0.149164	-4.34221	1.41058131748349e-05	0.000172142
733	FBgn0038675	50.169	-0.75988	0.242893	-3.12846	0.00175727	0.00924794
734	FBgn0038662	199.322	0.542424	0.160316	3.38347	0.000715748	0.00447045
735	FBgn0038658	792.33	3.8311	1.17953	3.24799	0.00116224	0.00662512
736	FBgn0038679	200.727	-1.00332	0.161502	-6.21245	5.21654981628484e-10	2.69455812548287e-08
737	FBgn0051475	9.37535	-2.50392	0.510313	-4.90664	9.26497464148405e-07	1.75615580204408e-05
738	FBgn0038704	67.2305	-1.54966	0.300158	-5.1628	2.43277511432592e-07	5.70211096151359e-06
739	FBgn0038718	129.252	4.64086	1.25077	3.7104	0.000206934	0.00160823
740	FBgn0038719	47.8769	3.95554	1.35027	2.92944	0.00339572	0.0158841
741	FBgn0051215	8.81372	-6.42363	1.06627	-6.02439	1.69749714026318e-09	7.45617823633863e-08
742	FBgn0038720	127.56	-0.664764	0.203672	-3.26389	0.00109893	0.00633047
743	FBgn0038756	22.0595	2.21649	0.775861	2.85681	0.00427921	0.0192088
744	FBgn0038760	87.6746	0.803695	0.220387	3.64674	0.00026559	0.00197077
745	FBgn0038766	17.8676	1.0309	0.390685	2.6387	0.0083225	0.032479
746	FBgn0038745	125.868	-0.483911	0.16947	-2.85545	0.00429765	0.0192837
747	FBgn0038740	84.8425	-1.42038	0.206723	-6.87094	6.37789268714837e-12	5.51687717438334e-10
748	FBgn0038787	174.518	-1.04877	0.226637	-4.62753	3.70049697974399e-06	5.64400264263134e-05
749	FBgn0043457	88.687	0.519256	0.19587	2.65102	0.00802498	0.0316441
750	FBgn0038803	357.76	-0.963596	0.137015	-7.03276	2.02487711280702e-12	2.0062850593167e-10
751	FBgn0038806	126.19	0.744753	0.253816	2.93423	0.00334381	0.0156749
752	FBgn0038815	37.091	1.19916	0.297245	4.03424	5.47782020352316e-05	0.000526944
753	FBgn0001169	170.714	-0.86115	0.207963	-4.14088	3.45976919644857e-05	0.000358782
754	FBgn0038809	664.579	0.400923	0.150695	2.66049	0.00780272	0.0309807
755	FBgn0023212	325.191	0.352191	0.13243	2.65945	0.00782694	0.0310203
756	FBgn0038805	701.137	0.443039	0.126113	3.51304	0.000443006	0.00301018
757	FBgn0038826	1255.11	-0.722595	0.183544	-3.93691	8.25381697733726e-05	0.000750278
758	FBgn0038834	17443.2	-0.290264	0.116304	-2.49574	0.0125695	0.0450493
759	FBgn0051480	1.87085	-3.52627	1.13313	-3.11199	0.00185831	0.00970005
760	FBgn0051333	2.79118	-5.48871	1.27405	-4.30809	1.64667480530858e-05	0.000195715
761	FBgn0027493	914.335	0.613392	0.142877	4.29316	1.76151463002689e-05	0.000207779
762	FBgn0013995	45.1715	1.29732	0.40578	3.19711	0.00138814	0.00760686
763	FBgn0026056	90.3409	-0.65564	0.240933	-2.72126	0.00650345	0.0266771
764	FBgn0028468	102.707	0.801674	0.188864	4.24472	2.18870440956796e-05	0.000249134
765	FBgn0010770	185.081	0.917207	0.232796	3.93995	8.14971135635256e-05	0.000741433
766	FBgn0038862	165.331	0.551662	0.203098	2.71624	0.0066028	0.0270033
767	FBgn0038861	50.1165	0.833836	0.230965	3.61023	0.000305925	0.00221589
768	FBgn0003257	291.9	0.599386	0.141866	4.22501	2.38930768028678e-05	0.000267088
769	FBgn0038870	2.9547	-3.04642	1.20421	-2.52981	0.0114125	0.0415863
770	FBgn0001234	264.122	-1.40934	0.300992	-4.68232	2.83641535633827e-06	4.52773738556025e-05
771	FBgn0002781	269.622	0.375451	0.146706	2.5592	0.0104914	0.0388269
772	FBgn0038878	14.1562	-1.73941	0.400612	-4.3419	1.41256263856542e-05	0.000172142
773	FBgn0038869	172.034	0.821982	0.199373	4.12284	3.74234947800454e-05	0.000384067
774	FBgn0051176	12.3759	-2.08619	0.608844	-3.42648	0.000611464	0.00390641
775	FBgn0011766	1215.71	-0.667009	0.238171	-2.80055	0.00510156	0.0220555
776	FBgn0038914	16.5544	-1.28018	0.463006	-2.76494	0.00569333	0.0239859
777	FBgn0013759	53.8012	-0.921511	0.267559	-3.44415	0.000572867	0.00370545
778	FBgn0038903	130.555	0.854397	0.168799	5.06161	4.15721693339786e-07	8.86683118534311e-06
779	FBgn0019957	488.082	0.341342	0.0957069	3.56654	0.00036173	0.00253211
780	FBgn0038924	89.883	0.707867	0.186052	3.80466	0.000141998	0.00117304
781	FBgn0019960	213.187	0.394579	0.117722	3.35177	0.000802954	0.00488632
782	FBgn0051163	71.799	-0.811243	0.275737	-2.94209	0.00326006	0.0153351
783	FBgn0038938	99.8912	3.00916	1.1395	2.64078	0.00827159	0.0323357
784	FBgn0038964	1731.08	-0.550174	0.196204	-2.80409	0.00504583	0.0218405
785	FBgn0038961	63.8909	1.00549	0.274151	3.66763	0.000244809	0.00184393
786	FBgn0038948	399.706	0.476221	0.182162	2.61426	0.00894198	0.0342566
787	FBgn0038972	228.171	-0.365382	0.123073	-2.96883	0.00298936	0.0142151
788	FBgn0038973	72.117	-2.47752	0.787588	-3.14571	0.00165686	0.00880886
789	FBgn0038989	407.707	0.590459	0.145156	4.06777	4.74657471551917e-05	0.000468171
790	FBgn0051158	70.2604	-0.888134	0.22103	-4.01815	5.86565337146404e-05	0.000558827
791	FBgn0051156	11.088	-1.61508	0.542018	-2.97976	0.00288473	0.0138201
792	FBgn0038984	777.972	-0.615619	0.150425	-4.09254	4.26664985223176e-05	0.000428197
793	FBgn0038983	561.918	-0.86663	0.217397	-3.9864	6.70846677200042e-05	0.000625454
794	FBgn0038981	52.9676	-0.882144	0.251502	-3.5075	0.000452343	0.00306217
795	FBgn0028688	98.3284	0.44761	0.17481	2.56055	0.0104507	0.0387424
796	FBgn0039002	25.0845	-1.13922	0.373177	-3.05276	0.00226745	0.0114306
797	FBgn0039015	4.87471	-1.83852	0.70811	-2.59637	0.00942147	0.0357537
798	FBgn0051151	337.66	-0.550732	0.13142	-4.19062	2.78193522100779e-05	0.000303203
799	FBgn0039003	34.8504	0.689063	0.269411	2.55766	0.0105379	0.0389727
800	FBgn0046114	328.348	1.01832	0.141832	7.17976	6.98340851215842e-13	9.06097254452555e-11
801	FBgn0039030	21.9016	1.08329	0.408445	2.65223	0.00799631	0.0315539
802	FBgn0039052	112.495	3.17116	1.05641	3.00184	0.00268356	0.0129992
803	FBgn0039044	56.5444	-0.928545	0.333937	-2.7806	0.00542587	0.0231545
804	FBgn0039040	3.86757	3.6113	1.16826	3.09117	0.00199368	0.0102496
805	FBgn0039066	93.9968	-1.11663	0.276739	-4.03495	5.46140692867204e-05	0.000525829
806	FBgn0004395	211.749	-0.521793	0.178471	-2.92369	0.00345914	0.0161254
807	FBgn0051365	9.55334	-1.66065	0.63081	-2.63257	0.00847424	0.0328803
808	FBgn0024509	517.412	0.343204	0.113355	3.02769	0.00246431	0.0121642
809	FBgn0002622	17585.8	0.399396	0.0939981	4.24898	2.14742280714681e-05	0.00024559
810	FBgn0039075	36.68	-0.896581	0.296029	-3.02869	0.00245613	0.0121348
811	FBgn0039073	102.091	1.74504	0.426292	4.09352	4.24867038878638e-05	0.00042718
812	FBgn0039099	145.201	0.661234	0.203438	3.2503	0.00115285	0.00657848
813	FBgn0028684	269.903	0.401398	0.101486	3.95521	7.64660591697928e-05	0.000699164
814	FBgn0039112	530.988	0.447422	0.138991	3.21908	0.00128605	0.00718064
815	FBgn0028475	138.5	-0.500243	0.148228	-3.37483	0.000738614	0.00457446
816	FBgn0039110	86.2434	0.526305	0.182928	2.87711	0.00401331	0.018233
817	FBgn0027512	407.132	1.24066	0.278072	4.46164	8.13335706994285e-06	0.000109783
818	FBgn0039094	45.7643	1.62912	0.266966	6.10234	1.04527508046272e-09	4.91054013015653e-08
819	FBgn0004187	227.768	-2.41275	0.37132	-6.49776	8.15244055971733e-11	5.26015334851773e-09
820	FBgn0004186	79.1875	-2.76992	0.358943	-7.71689	1.19200490375572e-14	2.41494450455451e-12
821	FBgn0039125	42.9742	0.824254	0.309853	2.66015	0.00781065	0.0310008
822	FBgn0039132	236.506	-0.609805	0.14224	-4.28716	1.80970626188256e-05	0.000212543
823	FBgn0039136	287.364	-0.323947	0.124893	-2.59379	0.00949241	0.0359728
824	FBgn0015795	1005.3	-0.398875	0.140672	-2.8355	0.00457545	0.0202304
825	FBgn0005674	214.392	0.488417	0.134073	3.64291	0.00026957	0.00199324
826	FBgn0039129	217.221	-1.2648	0.33814	-3.74047	0.00018368	0.00145067
827	FBgn0015282	189.802	-1.32904	0.30155	-4.40736	1.0463677645313e-05	0.000135258
828	FBgn0039126	93.2132	0.712785	0.214175	3.32805	0.000874548	0.00523432
829	FBgn0016754	47.5884	-1.61099	0.221603	-7.26973	3.60210000270988e-13	4.96953011766266e-11
830	FBgn0004185	27.3179	-2.91077	0.490543	-5.93379	2.96025954787215e-09	1.18182669641973e-07
831	FBgn0039139	69.1529	-0.678458	0.236299	-2.87119	0.00408934	0.0185167
832	FBgn0043455	590.753	0.449175	0.181105	2.48019	0.0131314	0.046573
833	FBgn0026576	251.476	0.433397	0.156208	2.77448	0.00552895	0.0234685
834	FBgn0040283	281.897	-0.563453	0.19838	-2.84027	0.00450757	0.019987
835	FBgn0039149	106.068	-0.57176	0.166332	-3.43745	0.000587213	0.00377806
836	FBgn0026257	25.9532	-0.983598	0.308317	-3.19022	0.00142167	0.00775126
837	FBgn0043884	797.648	-0.577731	0.174836	-3.30442	0.000951736	0.00561308
838	FBgn0011725	399.151	-0.416984	0.16288	-2.56006	0.0104653	0.0387831
839	FBgn0039163	179.555	0.545338	0.169966	3.20852	0.00133421	0.00737029
840	FBgn0039151	114.323	1.28778	0.456144	2.8232	0.00475473	0.0208622
841	FBgn0013343	788.329	-0.609486	0.164454	-3.70611	0.000210469	0.00162688
842	FBgn0001230	41.8514	-1.88434	0.39772	-4.73786	2.15985742232211e-06	3.61569345091053e-05
843	FBgn0039200	7.05806	-2.43601	0.652611	-3.73271	0.000189432	0.00148748
844	FBgn0039182	105.736	-0.918522	0.274479	-3.34641	0.000818643	0.00497069
845	FBgn0003134	790.619	-0.640443	0.156609	-4.08944	4.3241043008513e-05	0.000432382
846	FBgn0004188	2.67657	-2.87545	1.01574	-2.83088	0.00464198	0.0204664
847	FBgn0004189	9.87369	-1.99253	0.466517	-4.27107	1.94535551891294e-05	0.000226522
848	FBgn0004190	8.47616	-2.1226	0.459971	-4.61463	3.93800262900451e-06	5.93641641127526e-05
849	FBgn0039213	321.83	-0.442206	0.13933	-3.1738	0.00150459	0.00813824
850	FBgn0039209	351.346	-1.36068	0.190433	-7.14521	8.98589105451185e-13	1.08008697449605e-10
851	FBgn0000140	85.2378	0.727651	0.230605	3.15539	0.00160283	0.00856333
852	FBgn0013953	185.667	-1.27848	0.229233	-5.57719	2.44439539051313e-08	7.568598113978e-07
853	FBgn0039244	16.8982	-1.00565	0.345973	-2.90672	0.00365242	0.0168534
854	FBgn0051382	10.5322	-2.04268	0.467384	-4.37045	1.23989514386886e-05	0.000154973
855	FBgn0039250	31.7985	-3.26998	0.547981	-5.96732	2.41185262467041e-09	9.84523661283998e-08
856	FBgn0015625	666.079	1.49525	0.523189	2.85795	0.00426391	0.019156
857	FBgn0027539	73.0823	0.595009	0.189207	3.14474	0.00166232	0.00882926
858	FBgn0039252	156.345	0.871972	0.163037	5.34832	8.87768085902372e-08	2.34280493177965e-06
859	FBgn0015240	66.9127	0.743159	0.208047	3.57208	0.000354162	0.00248712
860	FBgn0039266	479.438	-0.944675	0.156239	-6.04633	1.48184630002577e-09	6.71638421401316e-08
861	FBgn0039271	137.672	0.562272	0.19948	2.81869	0.004822	0.0211029
862	FBgn0039274	184.102	0.378017	0.131162	2.88206	0.00395087	0.0179895
863	FBgn0046214	2192.74	0.536016	0.144537	3.7085	0.000208493	0.00161734
864	FBgn0051510	68.01	-0.67544	0.218058	-3.09752	0.00195144	0.0100609
865	FBgn0039261	196.691	-0.619847	0.155567	-3.98444	6.76387432177721e-05	0.000629543
866	FBgn0039260	148.032	-0.451058	0.147857	-3.05063	0.0022836	0.0114854
867	FBgn0051106	42.1888	5.16279	1.41024	3.66092	0.00025131	0.00187862
868	FBgn0039297	73.9357	-0.962504	0.358165	-2.68732	0.00720279	0.0289253
869	FBgn0039305	275.794	0.8436	0.296535	2.84486	0.00444313	0.0197817
870	FBgn0051104	4.64572	-3.17768	1.1583	-2.7434	0.0060807	0.0253436
871	FBgn0051370	7.57282	-1.76335	0.535407	-3.29347	0.000989594	0.00578626
872	FBgn0039338	213.593	-0.583463	0.183252	-3.18394	0.00145286	0.0078976
873	FBgn0039325	32.6923	3.9883	1.12527	3.5443	0.000393659	0.00272239
874	FBgn0039311	171.893	3.19766	1.03331	3.09459	0.00197084	0.0101465
875	FBgn0027090	159.733	0.687929	0.148978	4.61764	3.88120091897928e-06	5.87516789110488e-05
876	FBgn0039342	30.6383	-4.49774	1.20392	-3.73592	0.000187029	0.00147499
877	FBgn0039350	251.215	0.493501	0.17004	2.90226	0.00370475	0.0170516
878	FBgn0040212	8.62851	-2.25641	0.533221	-4.23167	2.31967474126234e-05	0.000261179
879	FBgn0039355	23.7249	1.14627	0.349268	3.28191	0.00103108	0.00599986
880	FBgn0028717	34.0066	-0.847501	0.269382	-3.14609	0.00165468	0.00880452
881	FBgn0001139	909.066	-0.58635	0.130973	-4.47687	7.57443017634769e-06	0.000103581
882	FBgn0039406	2376.29	-0.291129	0.0941548	-3.09203	0.00198795	0.0102298
883	FBgn0039419	112.048	-1.39593	0.199437	-6.99935	2.57153830658512e-12	2.35522655491355e-10
884	FBgn0039417	163.803	0.766932	0.199062	3.85273	0.000116808	0.000999287
885	FBgn0039430	37.5656	-0.891335	0.294455	-3.02707	0.0024694	0.0121838
886	FBgn0039431	212.896	-0.666039	0.219516	-3.03413	0.00241229	0.0120163
887	FBgn0001197	2880.29	0.437843	0.135115	3.24051	0.00119314	0.00675234
888	FBgn0039461	206.964	0.798524	0.248666	3.21123	0.0013217	0.00732345
889	FBgn0004359	53.6772	-1.51639	0.287136	-5.2811	1.28407779961589e-07	3.23962128194759e-06
890	FBgn0039466	61.2342	-0.751101	0.196975	-3.81318	0.000137188	0.00114488
891	FBgn0051075	75.605	0.992633	0.249931	3.97162	7.13851444449171e-05	0.000658786
892	FBgn0039465	242.253	0.598092	0.188315	3.17602	0.00149312	0.00808419
893	FBgn0026562	891.891	0.771081	0.17735	4.3478	1.37511301273103e-05	0.00016954
894	FBgn0003482	28.1204	0.741684	0.300299	2.46982	0.0135182	0.0476348
895	FBgn0005696	159.1	0.794883	0.220304	3.60812	0.000308427	0.00222392
896	FBgn0039492	143.213	-1.70071	0.221542	-7.67671	1.63220481130195e-14	3.17667861399642e-12
897	FBgn0039488	171.286	-0.551298	0.203206	-2.713	0.00666778	0.0272094
898	FBgn0039487	185.46	-1.07926	0.214132	-5.04017	4.65126381551031e-07	9.74887006254748e-06
899	FBgn0039481	117.591	1.10856	0.30878	3.59012	0.000330527	0.00234991
900	FBgn0039472	44.5499	-4.38876	1.29282	-3.39473	0.000686956	0.00431784
901	FBgn0011289	352.149	-0.500256	0.143985	-3.47436	0.000512076	0.00339072
902	FBgn0046247	146.133	-0.948154	0.23456	-4.04226	5.29382129352778e-05	0.000512865
903	FBgn0016061	9.5865	-2.72725	0.515037	-5.29526	1.18849592443098e-07	3.05505119820125e-06
904	FBgn0040609	217.936	-1.45496	0.35033	-4.15312	3.27973057061938e-05	0.000345704
905	FBgn0039507	20.7938	-0.927095	0.332637	-2.78711	0.0053181	0.0228376
906	FBgn0002441	49.9049	-1.25259	0.25961	-4.82491	1.40066534830213e-06	2.49035100018677e-05
907	FBgn0010328	592.446	0.683161	0.22861	2.98832	0.00280514	0.01351
908	FBgn0039519	50.4771	4.9316	1.43425	3.43846	0.000585042	0.00376656
909	FBgn0040080	148.338	0.573612	0.168092	3.4125	0.000643708	0.00407894
910	FBgn0039528	294.835	-0.953308	0.221011	-4.3134	1.60761824774891e-05	0.000191701
911	FBgn0039527	9.15276	-2.50034	0.573861	-4.35705	1.31829693675252e-05	0.000163089
912	FBgn0027492	1420.52	-0.597612	0.107247	-5.5723	2.51399647918685e-08	7.7620531520276e-07
913	FBgn0004387	71.5119	-0.817216	0.238472	-3.42689	0.00061054	0.0039028
914	FBgn0039521	1.35184	-3.90612	1.45307	-2.68818	0.00718437	0.0288726
915	FBgn0005659	21.9036	-1.31471	0.369417	-3.55888	0.000372446	0.00259878
916	FBgn0003890	120.898	0.820824	0.265958	3.08629	0.00202671	0.0103949
917	FBgn0039561	183.459	0.439807	0.125776	3.49674	0.000470984	0.00316087
918	FBgn0039558	204.769	0.771241	0.129763	5.94346	2.7906537595055e-09	1.12233709685795e-07
919	FBgn0039585	64.4748	-0.986534	0.217942	-4.52659	5.99440762934171e-06	8.52911863605683e-05
920	FBgn0003137	530.331	0.652104	0.24119	2.7037	0.00685723	0.0277626
921	FBgn0001215	1151.29	0.619535	0.107376	5.76977	7.93816974317474e-09	2.8273892820543e-07
922	FBgn0039589	7.12927	2.40541	0.679713	3.53886	0.000401852	0.00277223
923	FBgn0039590	40.6951	-1.67866	0.30496	-5.50451	3.70195939068685e-08	1.09939115528872e-06
924	FBgn0039600	134.359	-1.06816	0.288443	-3.7032	0.000212898	0.00164332
925	FBgn0039602	85.7159	-0.776034	0.185557	-4.18218	2.88725821217014e-05	0.000312429
926	FBgn0053203	4.65866	1.80447	0.726045	2.48535	0.0129426	0.0460682
927	FBgn0039627	204.299	0.394799	0.119888	3.29306	0.000991022	0.0057915
928	FBgn0039635	862.305	0.60644	0.0865268	7.0087	2.4053899917989e-12	2.26002978626001e-10
929	FBgn0039640	93.402	1.40637	0.29559	4.75785	1.95664532406043e-06	3.32172544967829e-05
930	FBgn0039644	204.937	1.05793	0.193029	5.48068	4.23683905247697e-08	1.22763186914939e-06
931	FBgn0051044	463.698	-0.632171	0.203101	-3.1126	0.00185447	0.00968466
932	FBgn0003525	1191.34	1.25481	0.239893	5.23071	1.68856493199723e-07	4.10796187362452e-06
933	FBgn0062442	1116.61	0.534756	0.0993116	5.38463	7.25927436761987e-08	1.95838691417547e-06
934	FBgn0039650	31.0001	0.973437	0.345364	2.81859	0.00482356	0.0211029
935	FBgn0039647	50.4318	-2.02081	0.241025	-8.38422	5.10616496344298e-17	2.06118859024315e-14
936	FBgn0039639	17.8863	-1.2524	0.436308	-2.87045	0.00409894	0.0185448
937	FBgn0039638	27.3148	1.46398	0.34537	4.23888	2.24642282743609e-05	0.000254509
938	FBgn0015622	901.63	-0.701631	0.146232	-4.79808	1.60191650258617e-06	2.79796281437286e-05
939	FBgn0039688	53.9525	-1.85433	0.259752	-7.13885	9.41137777640491e-13	1.1149413737504e-10
940	FBgn0039691	329.341	0.407471	0.135475	3.00772	0.00263214	0.0128013
941	FBgn0039709	74.3499	-0.49583	0.191427	-2.59017	0.00959274	0.0362773
942	FBgn0051038	167.795	0.631015	0.174869	3.60851	0.000307959	0.00222335
943	FBgn0003358	26.6299	-4.46184	1.27372	-3.50301	0.000460033	0.00310707
944	FBgn0003356	327.799	-3.02017	1.20149	-2.51368	0.011948	0.043134
945	FBgn0020235	1384.25	0.346308	0.130005	2.6638	0.00772631	0.0307332
946	FBgn0016685	3295.06	0.761166	0.124004	6.13825	8.34374212666992e-10	4.04170868615891e-08
947	FBgn0026597	56.0585	-0.646582	0.2311	-2.79785	0.00514437	0.022223
948	FBgn0039741	121.138	0.668699	0.191667	3.48886	0.00048508	0.00323753
949	FBgn0039756	137.095	0.746715	0.304406	2.45302	0.0141661	0.0492963
950	FBgn0039747	11.8378	-1.4459	0.541996	-2.66773	0.00763651	0.0304204
951	FBgn0039735	2003.03	0.392143	0.134752	2.91012	0.00361293	0.0167065
952	FBgn0000032	129.895	0.608408	0.201834	3.0144	0.00257491	0.0125791
953	FBgn0015221	7659.26	-0.627469	0.172086	-3.64625	0.000266091	0.00197235
954	FBgn0039768	4.84716	-2.01871	0.677068	-2.98154	0.002868	0.0137702
955	FBgn0039766	90.7399	-0.926283	0.239217	-3.87214	0.000107884	0.000931715
956	FBgn0015222	8527.06	-0.490983	0.132978	-3.69222	0.000222303	0.00170385
957	FBgn0051383	7.32407	-5.59183	1.09507	-5.10635	3.28436241986635e-07	7.35036263123682e-06
958	FBgn0039758	20.8712	1.03026	0.332209	3.10123	0.00192719	0.00996891
959	FBgn0039769	4.29595	-2.65869	0.841881	-3.15804	0.00158833	0.00849422
960	FBgn0039778	7.06778	5.83715	1.40917	4.14227	3.43885596760362e-05	0.000357374
961	FBgn0082582	108.676	-1.19249	0.293534	-4.06252	4.85451988265367e-05	0.000476232
962	FBgn0039787	12.951	4.2045	1.66939	2.51858	0.0117828	0.0427257
963	FBgn0039773	155.936	0.566317	0.187603	3.0187	0.00253866	0.0124522
964	FBgn0028646	165.64	0.994842	0.249382	3.98923	6.62886400779215e-05	0.000618816
965	FBgn0039802	584.323	0.338672	0.138063	2.45303	0.0141657	0.0492963
966	FBgn0000416	2227.74	-0.415187	0.159423	-2.60432	0.00920568	0.0350936
967	FBgn0039809	28.9884	-1.08547	0.282007	-3.84908	0.000118564	0.0010117
968	FBgn0039808	4.48131	-2.9536	0.808388	-3.6537	0.000258492	0.00192308
969	FBgn0039807	33.1679	-0.786404	0.318899	-2.466	0.0136633	0.0480221
970	FBgn0011739	314.97	-0.727357	0.169023	-4.30331	1.68264107167138e-05	0.000199338
971	FBgn0000274	6.03249	3.02687	1.00251	3.01928	0.00253374	0.0124337
972	FBgn0016123	2850.19	1.28883	0.284497	4.53019	5.89298176422687e-06	8.39576578409264e-05
973	FBgn0002413	1245.56	-0.585818	0.125166	-4.68033	2.86417365824836e-06	4.55717207317501e-05
974	FBgn0039828	360.881	0.629955	0.108727	5.79394	6.87524983802903e-09	2.48123668823438e-07
975	FBgn0040629	45.6258	-1.44389	0.298521	-4.83681	1.31940200267188e-06	2.37296409688463e-05
976	FBgn0051005	74.4141	-0.705124	0.211222	-3.33831	0.000842896	0.0050896
977	FBgn0039830	14435.6	0.828881	0.137752	6.01721	1.77453720902671e-09	7.61444135479613e-08
978	FBgn0051004	8.81033	-2.01003	0.537268	-3.7412	0.000183143	0.00144748
979	FBgn0003268	187.076	0.576048	0.193743	2.97326	0.00294655	0.0140729
980	FBgn0039858	2928.82	-0.575611	0.149836	-3.8416	0.000122235	0.00103676
981	FBgn0039849	351.965	0.731358	0.286507	2.55267	0.0106901	0.0394019
982	FBgn0039861	46.393	0.935837	0.231559	4.04147	5.31167945108527e-05	0.000514138
983	FBgn0003870	356.064	-0.563185	0.147749	-3.81176	0.000137983	0.00114746
984	FBgn0039868	385.129	0.692105	0.119935	5.77069	7.89491270781258e-09	2.82120175745735e-07
985	FBgn0000557	44.5403	-1.34445	0.341702	-3.93458	8.33439341025706e-05	0.000756822
986	FBgn0022349	422.096	-0.659134	0.179636	-3.66928	0.00024323	0.00183712
987	FBgn0039875	150.827	-0.587282	0.159638	-3.67884	0.000234297	0.00177828
988	FBgn0005632	226.67	-0.800831	0.204404	-3.91788	8.93305799681509e-05	0.000796087
989	FBgn0027620	206.076	-1.49399	0.323983	-4.61133	4.000984306578e-06	6.00643635776772e-05
990	FBgn0039882	68.4795	0.65426	0.220642	2.96525	0.00302436	0.0143627
991	FBgn0039877	353.378	0.564385	0.136252	4.14222	3.43963343424137e-05	0.000357374
992	FBgn0039872	60.2974	3.71091	1.24567	2.97906	0.00289135	0.013836
993	FBgn0000150	11999.5	0.679805	0.104119	6.52911	6.61597192339087e-11	4.37015018139619e-09
994	FBgn0039883	43.8495	-1.39726	0.335332	-4.16678	3.08929112817916e-05	0.000329511
995	FBgn0002645	672.347	-1.4701	0.246309	-5.96852	2.39412313664797e-09	9.80960453621289e-08
996	FBgn0011224	702.485	-1.19541	0.156427	-7.64199	2.13892344627611e-14	4.08984677911638e-12
997	FBgn0051619	22.3838	-1.05903	0.398751	-2.65587	0.00791041	0.0312829
998	FBgn0025674	468.186	0.640563	0.124934	5.1272	2.94079442860373e-07	6.69138172804844e-06
999	FBgn0051601	5.07229	-2.604	1.05419	-2.47014	0.0135062	0.0476234
1000	FBgn0032988	259.907	0.778986	0.200282	3.88945	0.000100473	0.000873253
1001	FBgn0039972	208.143	1.60617	0.295617	5.4333	5.53215013334256e-08	1.54999753993061e-06
1002	FBgn0033047	127.358	4.14315	1.26848	3.26624	0.00108986	0.00629154
1003	FBgn0011957	2.8319	-2.67247	0.877589	-3.04524	0.00232491	0.0116556
1004	FBgn0011880	5.39796	-3.09105	0.769986	-4.01443	5.95904802217627e-05	0.000566734
1005	FBgn0033065	27.1666	-1.98718	0.389849	-5.09732	3.44500669719885e-07	7.60348553195116e-06
1006	FBgn0033069	12.5827	-3.07116	0.878683	-3.49519	0.000473727	0.00317341
1007	FBgn0021847	70.2515	0.61822	0.215813	2.86461	0.00417529	0.0188355
1008	FBgn0011955	2.28455	-3.57815	1.35984	-2.63131	0.00850576	0.0329556
1009	FBgn0011890	6.40315	-1.78475	0.656551	-2.71837	0.00656048	0.0268605
1010	FBgn0011889	2.486	-2.85767	0.918605	-3.11088	0.00186531	0.00972729
1011	FBgn0011891	4.38931	-2.50086	0.722471	-3.46154	0.000537092	0.00351578
1012	FBgn0033062	540.019	-0.464584	0.125344	-3.70646	0.000210176	0.00162577
1013	FBgn0033052	73.6632	-1.48547	0.268306	-5.53647	3.0862365505472e-08	9.35086657403804e-07
1014	FBgn0033051	19.1431	-0.816914	0.3159	-2.58599	0.00971	0.0366191
1015	FBgn0000043	2690.68	-0.858219	0.191459	-4.48252	7.37668987373093e-06	0.000101385
1016	FBgn0022288	282.787	0.558332	0.111525	5.00636	5.54703978388367e-07	1.13855342004799e-05
1017	FBgn0050438	9.29876	-1.24666	0.487842	-2.55546	0.0106047	0.0391668
1018	FBgn0013732	60.675	0.819713	0.257691	3.18099	0.00146773	0.00796653
1019	FBgn0033093	59.1902	2.91596	0.929834	3.136	0.00171268	0.0090526
1020	FBgn0014009	383.208	-0.476114	0.148303	-3.21041	0.00132547	0.00733688
1021	FBgn0010482	87.541	-0.792633	0.228369	-3.47084	0.000518837	0.00342301
1022	FBgn0026761	194.35	0.812198	0.278108	2.92044	0.00349537	0.0162665
1023	FBgn0034513	2.45099	-3.63938	1.33653	-2.72301	0.00646895	0.0265956
1024	FBgn0000615	830.124	1.40496	0.236774	5.93379	2.960234338801e-09	1.18182669641973e-07
1025	FBgn0034528	358.499	-0.597882	0.170007	-3.5168	0.000436784	0.00297532
1026	FBgn0050147	18.4939	-1.38107	0.441171	-3.13047	0.00174527	0.0091934
1027	FBgn0010411	8781.08	-0.328184	0.127566	-2.57266	0.010092	0.0377851
1028	FBgn0034501	273.411	-0.716462	0.270168	-2.65191	0.00800375	0.0315718
1029	FBgn0034500	181.78	-0.77779	0.285599	-2.72337	0.00646202	0.0265772
1030	FBgn0003114	127.084	1.08146	0.322252	3.35593	0.000790972	0.00482688
1031	FBgn0025720	131.202	0.407594	0.14745	2.76428	0.00570484	0.0240174
1032	FBgn0034490	250.291	1.93848	0.29365	6.60132	4.07514089318315e-11	2.82897838183459e-09
1033	FBgn0034488	97.9145	0.82936	0.234548	3.536	0.000406234	0.0027987
1034	FBgn0050212	1.47672	-5.36832	1.76265	-3.0456	0.00232216	0.0116525
1035	FBgn0011897	14.9884	-3.40277	0.601528	-5.65688	1.54148547377984e-08	5.03507946979416e-07
1036	FBgn0050454	4.03413	-2.51058	0.81387	-3.08474	0.00203732	0.0104297
1037	FBgn0011848	33.8255	-3.66318	0.466032	-7.86037	3.82998340813233e-15	9.07456286200746e-13
1038	FBgn0011849	5.36024	-3.26303	0.80402	-4.05839	4.94119909507514e-05	0.00048343
1039	FBgn0034455	365.354	1.01155	0.162481	6.22564	4.79591964676822e-10	2.53538213869762e-08
1040	FBgn0015949	529.368	-0.942366	0.258416	-3.6467	0.000265626	0.00197077
1041	FBgn0040732	423.586	1.05973	0.390883	2.71112	0.00670574	0.0272708
1042	FBgn0010434	500.536	-0.548401	0.206514	-2.65552	0.0079187	0.0313043
1043	FBgn0003254	4.08348	-2.61278	0.74838	-3.49125	0.000480761	0.00321264
1044	FBgn0013954	9804.61	0.462835	0.168106	2.75324	0.00590095	0.0246939
1045	FBgn0040273	172.413	-0.92352	0.171132	-5.39653	6.79438301589607e-08	1.85129951225628e-06
1046	FBgn0034443	454.358	-0.945128	0.234183	-4.03585	5.44040529722317e-05	0.00052427
1047	FBgn0050227	12.0444	-1.76516	0.466079	-3.78725	0.000152326	0.00124546
1048	FBgn0010551	1458.17	0.85752	0.348173	2.46291	0.0137813	0.048312
1049	FBgn0034399	482.639	-0.578765	0.186503	-3.10325	0.00191406	0.00992925
1050	FBgn0034401	226.629	0.381945	0.131547	2.9035	0.00369018	0.0170205
1051	FBgn0034398	431.115	-0.677525	0.266371	-2.54354	0.0109735	0.0403373
1052	FBgn0034390	234.164	1.05169	0.252161	4.17071	3.03654202727581e-05	0.000325421
1053	FBgn0023214	45.7724	-1.39504	0.21647	-6.44447	1.16004717708639e-10	7.10300796801383e-09
1054	FBgn0034330	66.15	1.66367	0.420322	3.95808	7.5555834818912e-05	0.000691422
1055	FBgn0040735	33.4999	1.79403	0.555735	3.22821	0.00124568	0.00698387
1056	FBgn0063494	287.337	1.65606	0.266989	6.20273	5.54931711408545e-10	2.82626201992604e-08
1057	FBgn0034346	79.5013	0.738533	0.281072	2.62756	0.0086	0.0332381
1058	FBgn0034354	168.681	0.85498	0.197487	4.32929	1.49587709365866e-05	0.000180549
1059	FBgn0034356	27.9565	1.05309	0.338571	3.11041	0.00186827	0.0097334
1060	FBgn0034362	137.383	0.513891	0.14604	3.51884	0.000433434	0.00296176
1061	FBgn0000566	332.517	0.53934	0.194416	2.77416	0.00553448	0.0234686
1062	FBgn0050115	23.1509	-0.934249	0.345316	-2.70549	0.00682032	0.0276543
1063	FBgn0063499	45.1485	2.94922	0.517592	5.69797	1.21241168093288e-08	4.09104486392799e-07
1064	FBgn0040733	388.744	1.25437	0.304518	4.11919	3.80214576244092e-05	0.000388739
1065	FBgn0034331	328.106	1.91038	0.395034	4.83598	1.32490780125881e-06	2.37894071267212e-05
1066	FBgn0028983	52.8492	-0.785618	0.195986	-4.00854	6.10951106705291e-05	0.000578519
1067	FBgn0040465	49.503	-0.720664	0.254684	-2.82964	0.00466002	0.0205376
1068	FBgn0003044	468.022	-0.458623	0.121821	-3.76472	0.000166736	0.0013372
1069	FBgn0034312	84.097	-0.832214	0.175018	-4.75503	1.98414021849498e-06	3.35273554129872e-05
1070	FBgn0034318	5.30937	-3.75816	1.42831	-2.6312	0.00850844	0.0329556
1071	FBgn0034321	12.7128	-1.03365	0.391294	-2.64161	0.00825131	0.0323144
1072	FBgn0062440	272.633	-0.2772	0.105241	-2.63396	0.00843965	0.0327811
1073	FBgn0041585	69.2956	-1.06241	0.241763	-4.39442	1.11066666734367e-05	0.000142246
1074	FBgn0034282	3165.26	-0.487678	0.148627	-3.28123	0.00103357	0.00601114
1075	FBgn0029079	163.81	0.726746	0.210524	3.45208	0.000556293	0.00361325
1076	FBgn0050109	256.658	0.631295	0.195186	3.23433	0.00121928	0.00686413
1077	FBgn0063385	7.60442	-3.00488	0.599875	-5.00918	5.46637867185489e-07	1.12623934110674e-05
1078	FBgn0063384	31.3729	-1.38935	0.377128	-3.68402	0.000229585	0.00174983
1079	FBgn0063376	7.00562	-2.15959	0.6115	-3.53162	0.000413021	0.00284186
1080	FBgn0063382	4.92243	-2.61853	0.64718	-4.04607	5.20854288404594e-05	0.000505053
1081	FBgn0063388	29.8509	-2.56322	0.319718	-8.01711	1.08260290952629e-15	3.02545874639154e-13
1082	FBgn0063375	23.2674	-1.50882	0.368284	-4.09689	4.18734734565775e-05	0.000421792
1083	FBgn0063374	24.4519	-2.26535	0.340115	-6.66055	2.72812815485007e-11	1.96913038143781e-09
1084	FBgn0063380	11.8377	-1.58197	0.474606	-3.33323	0.000858453	0.00516066
1085	FBgn0063379	20.088	-1.30429	0.360579	-3.61721	0.00029779	0.00216663
1086	FBgn0063378	5.42053	-1.85122	0.670293	-2.7618	0.0057483	0.0241615
1087	FBgn0063387	10.2264	-1.85288	0.547302	-3.38548	0.000710543	0.00444558
1088	FBgn0063373	7.08487	-1.9428	0.562552	-3.45356	0.000553246	0.00359775
1089	FBgn0034266	43.047	1.03607	0.364019	2.8462	0.0044244	0.0197064
1090	FBgn0028494	18.2399	-2.01005	0.401537	-5.00589	5.56045676032079e-07	1.13916199681835e-05
1091	FBgn0027872	55.6444	0.762875	0.245972	3.10147	0.00192564	0.00996847
1092	FBgn0034255	304.452	-0.933645	0.250091	-3.73322	0.000189046	0.00148552
1093	FBgn0004400	190.41	-1.38955	0.224558	-6.18794	6.09538795135779e-10	3.047414370727e-08
1094	FBgn0016697	1235.91	0.531586	0.207324	2.56404	0.0103462	0.0384465
1095	FBgn0028953	545.707	-0.572369	0.132994	-4.30372	1.67955864754468e-05	0.000199189
1096	FBgn0034237	3902.7	0.678836	0.223776	3.03356	0.00241691	0.0120282
1097	FBgn0027506	139.001	0.579034	0.216888	2.66974	0.00759096	0.0302611
1098	FBgn0023172	84.8363	-0.541755	0.181139	-2.99083	0.00278221	0.0134055
1099	FBgn0029856	22.484	-2.16522	0.460755	-4.69929	2.61070227334202e-06	4.24687225032159e-05
1100	FBgn0029878	470.025	-0.6639	0.191409	-3.4685	0.000523382	0.00344615
1101	FBgn0029879	52.7502	1.10263	0.32825	3.35911	0.000781939	0.00478784
1102	FBgn0029881	133.133	-1.1726	0.194672	-6.02345	1.70736443225802e-09	7.45617823633863e-08
1103	FBgn0029895	229.956	-0.836151	0.180695	-4.62741	3.70259830212075e-06	5.64400264263134e-05
1104	FBgn0029502	420.532	0.647489	0.190012	3.40762	0.000655323	0.00414772
1105	FBgn0003390	131.641	0.960086	0.300543	3.1945	0.00140074	0.00766397
1106	FBgn0029896	2243.85	2.28523	0.84675	2.69882	0.0069585	0.0280788
1107	FBgn0029882	711.647	0.354762	0.141609	2.50521	0.0122377	0.044026
1108	FBgn0029912	80.8203	-0.808845	0.235927	-3.42837	0.000607216	0.0038884
1109	FBgn0029924	122.613	2.95212	0.371818	7.93969	2.02679202408155e-15	5.25952530249162e-13
1110	FBgn0027108	1727.43	-0.366828	0.12468	-2.94216	0.00325935	0.0153351
1111	FBgn0029929	203.896	0.919211	0.28651	3.2083	0.00133523	0.00737218
1112	FBgn0029935	45.1103	1.00666	0.337067	2.98653	0.00282166	0.0135776
1113	FBgn0027106	26.3097	-0.945628	0.361395	-2.6166	0.00888092	0.0340821
1114	FBgn0004646	1086.67	-1.4531	0.241124	-6.02635	1.67702862302532e-09	7.43503893475524e-08
1115	FBgn0052732	69.1993	0.607426	0.19014	3.19463	0.0014001	0.00766397
1116	FBgn0029911	299.459	0.693945	0.176113	3.94035	8.13624137061626e-05	0.000740826
1117	FBgn0029939	64.3772	1.26768	0.335452	3.77902	0.000157446	0.00127819
1118	FBgn0029946	0.912627	-4.17681	1.67758	-2.48979	0.012782	0.0456908
1119	FBgn0022786	41.0321	0.728842	0.263391	2.76715	0.00565481	0.0238605
1120	FBgn0016041	1997.56	0.587779	0.103155	5.69804	1.21189774367803e-08	4.09104486392799e-07
1121	FBgn0027553	79.6412	0.672275	0.201218	3.34103	0.000834668	0.0050483
1122	FBgn0010292	627.996	1.03003	0.241725	4.26117	2.03356244216302e-05	0.000234833
1123	FBgn0029975	1199.21	-0.452709	0.106728	-4.24171	2.21825436194652e-05	0.000251841
1124	FBgn0004404	2205.31	-1.04632	0.167777	-6.23639	4.47776556079937e-10	2.38064228522695e-08
1125	FBgn0029987	1.60659	-4.74169	1.51597	-3.12783	0.00176104	0.0092633
1126	FBgn0004657	243.9	-0.530465	0.215371	-2.46303	0.0137769	0.048312
1127	FBgn0029994	102.524	0.934125	0.269372	3.46779	0.000524756	0.00344688
1128	FBgn0029992	48.124	0.770189	0.28011	2.74959	0.00596694	0.0249526
1129	FBgn0003656	245.038	-0.497225	0.14563	-3.41431	0.000639426	0.00406125
1130	FBgn0029980	121.431	0.545367	0.191943	2.84129	0.00449309	0.0199401
1131	FBgn0029979	1658.37	-0.831211	0.144693	-5.74467	9.210224859565e-09	3.21737951103843e-07
1132	FBgn0029974	12.7354	-0.926419	0.361247	-2.56451	0.0103323	0.0384209
1133	FBgn0029999	63.7843	0.813421	0.23185	3.50838	0.000450837	0.00305387
1134	FBgn0030013	100.905	0.536227	0.215557	2.48764	0.0128595	0.0458476
1135	FBgn0020653	3868.32	0.550894	0.170364	3.23363	0.00122228	0.00687747
1136	FBgn0030035	526.191	-0.810983	0.168956	-4.79997	1.58687518605741e-06	2.78060332039224e-05
1137	FBgn0015519	97.8834	-0.644203	0.246471	-2.6137	0.00895673	0.0342885
1138	FBgn0017566	643.511	0.702041	0.129265	5.43104	5.60266503611666e-08	1.56172496748428e-06
1139	FBgn0030007	338.073	0.737558	0.243382	3.03046	0.00244185	0.0121022
1140	FBgn0030000	114.391	0.508138	0.165204	3.07583	0.00209921	0.0106963
1141	FBgn0030038	287.808	1.28437	0.230115	5.58141	2.38575999652416e-08	7.40809065587375e-07
1142	FBgn0023506	80.5192	1.06449	0.257643	4.13166	3.60156551334638e-05	0.000371367
1143	FBgn0014466	1404.18	3.64934	1.47778	2.46947	0.0135312	0.0476588
1144	FBgn0000359	6732.74	5.69033	1.36073	4.18181	2.89192198493431e-05	0.000312429
1145	FBgn0000360	15674	5.91877	1.38896	4.26128	2.03256502363392e-05	0.000234833
1146	FBgn0030052	288.308	-0.610725	0.191675	-3.18625	0.00144132	0.0078466
1147	FBgn0030053	104.335	0.435153	0.146746	2.96534	0.00302346	0.0143627
1148	FBgn0030048	218.364	-1.38133	0.25063	-5.51144	3.55901377193811e-08	1.06273126302338e-06
1149	FBgn0053223	32.3848	2.82604	1.06339	2.65758	0.00787041	0.0311586
1150	FBgn0030041	155.845	1.01269	0.312534	3.24027	0.00119418	0.00675234
1151	FBgn0014032	176.436	0.779586	0.275029	2.83456	0.00458888	0.0202815
1152	FBgn0030040	482.807	-0.695425	0.194241	-3.58022	0.00034331	0.00242218
1153	FBgn0041629	73.8729	0.666559	0.226894	2.93776	0.00330592	0.015524
1154	FBgn0030067	147.059	0.838228	0.188415	4.44883	8.63379618850627e-06	0.00011546
1155	FBgn0011586	475.022	-1.97598	0.275858	-7.16302	7.89191942528708e-13	9.88667009381654e-11
1156	FBgn0027330	12.3291	-1.85406	0.445689	-4.15998	3.18278915988437e-05	0.000337444
1157	FBgn0030060	261.028	0.838286	0.126439	6.62998	3.35743646260767e-11	2.36081935522329e-09
1158	FBgn0030085	6.73523	-3.82742	0.983816	-3.89038	0.000100088	0.000870594
1159	FBgn0030089	345.383	-0.667536	0.136664	-4.8845	1.03693516777378e-06	1.91551803280787e-05
1160	FBgn0030093	195.689	0.40967	0.143525	2.85435	0.00431249	0.0193163
1161	FBgn0026206	1617.36	-0.585593	0.167498	-3.49611	0.000472089	0.00316439
1162	FBgn0010269	204.315	0.697833	0.180539	3.86528	0.000110962	0.000956024
1163	FBgn0030114	247.538	-0.441308	0.159677	-2.76375	0.0057142	0.0240434
1164	FBgn0030122	53.5751	0.882507	0.282229	3.12692	0.00176646	0.00927837
1165	FBgn0040235	205.846	0.477944	0.173829	2.7495	0.00596858	0.0249526
1166	FBgn0040236	55.6913	-0.714414	0.208419	-3.42779	0.000608525	0.00389367
1167	FBgn0030096	129.072	0.601044	0.156958	3.82934	0.000128489	0.00108464
1168	FBgn0014868	682.193	0.3793	0.11981	3.16585	0.00154629	0.00831018
1169	FBgn0030092	56.2454	0.612146	0.209712	2.91899	0.00351169	0.0163354
1170	FBgn0030081	85.2799	0.67524	0.179355	3.76483	0.000166662	0.0013372
1171	FBgn0027084	522.816	0.744949	0.255828	2.91191	0.00359221	0.0166319
1172	FBgn0052694	49.7825	-0.890968	0.317705	-2.80438	0.00504128	0.0218295
1173	FBgn0005391	46247.8	-0.777557	0.237368	-3.27575	0.00105382	0.00611584
1174	FBgn0028342	2940.28	0.635434	0.151646	4.19024	2.78664680909943e-05	0.000303413
1175	FBgn0028480	1002.81	0.850582	0.222946	3.81518	0.000136081	0.00113873
1176	FBgn0028331	1607.51	-0.891553	0.164568	-5.41755	6.04215076299902e-08	1.65877584800822e-06
1177	FBgn0011770	166.584	0.639163	0.190833	3.34933	0.00081007	0.00492412
1178	FBgn0030183	405.935	-0.286842	0.103224	-2.77884	0.00545539	0.0232441
1179	FBgn0052685	477.368	-0.434777	0.151872	-2.86277	0.0041995	0.0189368
1180	FBgn0052677	38.5124	-1.68245	0.351768	-4.78285	1.72829133653591e-06	2.99469750030285e-05
1181	FBgn0003204	370.664	0.753163	0.147313	5.11268	3.17626049693338e-07	7.1524923876192e-06
1182	FBgn0052676	276.513	-0.532869	0.184347	-2.89057	0.00384543	0.0176024
1183	FBgn0034578	21.8988	1.09604	0.383496	2.85802	0.00426296	0.019156
1184	FBgn0003391	660.872	-0.787603	0.180696	-4.35873	1.30821984779148e-05	0.00016221
1185	FBgn0011674	41.5727	-1.38767	0.279545	-4.96404	6.90420036869649e-07	1.37065354860516e-05
1186	FBgn0034588	72.2455	0.992772	0.348017	2.85265	0.00433559	0.0193696
1187	FBgn0002736	277.104	0.545538	0.120727	4.51878	6.21955489941311e-06	8.76933102829282e-05
1188	FBgn0034599	27.5386	1.22542	0.334137	3.66741	0.000245019	0.00184424
1189	FBgn0003891	693.173	-0.653944	0.172957	-3.78097	0.000156218	0.00127061
1190	FBgn0034602	109.17	-0.628357	0.185414	-3.38894	0.000701636	0.00439996
1191	FBgn0034611	12.0468	-1.60796	0.513651	-3.13045	0.00174538	0.0091934
1192	FBgn0034623	19.557	1.66316	0.415734	4.00054	6.31968516688801e-05	0.000594804
1193	FBgn0034617	85.861	-1.26161	0.269029	-4.68951	2.73864334080604e-06	4.40893261025776e-05
1194	FBgn0011871	2.01805	-4.15926	1.63869	-2.53817	0.0111435	0.0408246
1195	FBgn0050389	168.988	-1.60373	0.246469	-6.50683	7.6752208839272e-11	5.03929110927244e-09
1196	FBgn0034590	30.8272	-1.83051	0.387653	-4.72203	2.33507970474532e-06	3.86608620972563e-05
1197	FBgn0011824	1804.59	0.783478	0.312517	2.50699	0.0121763	0.0438708
1198	FBgn0034585	11.8773	-1.87716	0.575805	-3.26006	0.00111389	0.00639301
1199	FBgn0003731	91.3689	-0.794968	0.239898	-3.31378	0.000920435	0.00546395
1200	FBgn0034642	25.1889	-0.939684	0.376109	-2.49843	0.0124743	0.0447523
1201	FBgn0034643	130.882	0.551786	0.14198	3.88635	0.000101761	0.000881826
1202	FBgn0034644	121.589	-0.891007	0.17856	-4.98996	6.03903013806008e-07	1.22113895129345e-05
1203	FBgn0034650	198.79	-0.750449	0.191306	-3.92278	8.75342311469239e-05	0.000782674
1204	FBgn0010415	2684.18	-0.444328	0.12677	-3.505	0.000456607	0.00308912
1205	FBgn0004362	3471.42	0.511021	0.140173	3.64564	0.000266727	0.00197356
1206	FBgn0034657	175.222	0.763734	0.279797	2.7296	0.00634115	0.0261888
1207	FBgn0034664	8.95776	-2.35284	0.789008	-2.98202	0.00286349	0.0137546
1208	FBgn0034663	7.06768	-3.70763	1.17771	-3.14817	0.00164295	0.00875194
1209	FBgn0050403	50.8002	0.606241	0.232887	2.60316	0.00923701	0.0351761
1210	FBgn0034691	159.538	0.552247	0.222607	2.48081	0.0131084	0.0465254
1211	FBgn0034706	42.7661	1.07442	0.359063	2.99229	0.00276889	0.0133591
1212	FBgn0034707	64.0451	0.689406	0.221404	3.11379	0.00184702	0.00965035
1213	FBgn0034716	137.401	4.37946	1.38186	3.16926	0.0015283	0.0082516
1214	FBgn0034715	52.9799	4.65383	1.4483	3.21331	0.00131214	0.00728449
1215	FBgn0050277	28.2453	4.27457	1.62562	2.62951	0.00855079	0.0330705
1216	FBgn0034709	177.488	0.797651	0.215248	3.70573	0.000210784	0.00162816
1217	FBgn0050460	51.3133	-1.38763	0.281048	-4.93735	7.91927827186502e-07	1.54404676001891e-05
1218	FBgn0034180	85.0822	-1.01892	0.181851	-5.60307	2.10589014920235e-08	6.67212114423152e-07
1219	FBgn0034158	143.045	-0.707501	0.195512	-3.61871	0.000296076	0.00215704
1220	FBgn0025830	45.2857	0.785251	0.307579	2.55301	0.0106797	0.0393903
1221	FBgn0034162	54.5854	1.8762	0.623577	3.00878	0.00262301	0.0127683
1222	FBgn0004580	8.79467	-1.46724	0.505397	-2.90314	0.00369444	0.0170229
1223	FBgn0034176	302.987	0.655284	0.217918	3.00702	0.00263819	0.0128193
1224	FBgn0014870	300.146	-0.757291	0.14867	-5.09377	3.51003686642882e-07	7.69736253666151e-06
1225	FBgn0025832	72.2869	0.715656	0.231508	3.09128	0.00199297	0.0102496
1226	FBgn0016131	186.961	0.842274	0.145678	5.78175	7.39275189711822e-09	2.6504474646938e-07
1227	FBgn0034145	327.47	-0.990683	0.175078	-5.65854	1.52668217066655e-08	5.01184005364298e-07
1228	FBgn0013763	906.934	0.632504	0.16686	3.79064	0.000150262	0.00123044
1229	FBgn0050463	74.6161	1.03739	0.346134	2.99708	0.00272582	0.0131863
1230	FBgn0034136	4.52213	-3.0799	0.886545	-3.47405	0.000512673	0.00339178
1231	FBgn0010611	409.044	-0.593098	0.126565	-4.68613	2.78419057161683e-06	4.46248427059586e-05
1232	FBgn0034117	293.79	-0.728672	0.273979	-2.65959	0.00782349	0.0310179
1233	FBgn0025519	94.3893	-1.14731	0.230952	-4.96773	6.77401847884962e-07	1.34780637564013e-05
1234	FBgn0034065	89.3255	0.546301	0.212917	2.56579	0.0102941	0.0383182
1235	FBgn0014020	2264.39	-0.582256	0.183774	-3.16833	0.00153316	0.00826407
1236	FBgn0027091	116.897	0.468049	0.169436	2.76239	0.00573797	0.0241274
1237	FBgn0034083	200.612	-0.814143	0.170628	-4.77145	1.82906665206957e-06	3.15427174697883e-05
1238	FBgn0015754	520.09	0.503855	0.152317	3.30794	0.000939861	0.00555808
1239	FBgn0034087	216.419	-0.988749	0.230554	-4.28858	1.79817076356991e-05	0.000211416
1240	FBgn0034049	137.26	-0.761844	0.269037	-2.83174	0.00462955	0.0204364
1241	FBgn0034029	30.4382	0.862361	0.274663	3.13971	0.00169118	0.00895633
1242	FBgn0024754	342.805	-0.677059	0.177143	-3.8221	0.000132321	0.00111021
1243	FBgn0034000	45.3569	-1.16138	0.324545	-3.57849	0.000345583	0.00243472
1244	FBgn0001187	225.955	1.5447	0.367473	4.20359	2.62715410042179e-05	0.000290105
1245	FBgn0033988	338.718	-0.923942	0.178917	-5.16409	2.41611627666768e-07	5.67526967659505e-06
1246	FBgn0033994	25.9039	0.703303	0.27938	2.51737	0.0118234	0.0428117
1247	FBgn0027596	129.941	-1.09587	0.378842	-2.89267	0.00381977	0.0175144
1248	FBgn0010388	292.258	-2.27407	0.625043	-3.63827	0.00027448	0.00202269
1249	FBgn0012042	9.18401	-3.46155	1.04092	-3.32547	0.000882692	0.00527149
1250	FBgn0041581	26.9461	-3.04073	0.700211	-4.34259	1.4081425578255e-05	0.000172055
1251	FBgn0015602	125.888	0.705046	0.182736	3.85828	0.000114188	0.000979948
1252	FBgn0013773	44.0823	0.992543	0.310114	3.20057	0.00137156	0.0075308
1253	FBgn0033978	106.415	0.959784	0.320879	2.99111	0.00277965	0.0133991
1254	FBgn0027783	413.742	-0.600423	0.198449	-3.02557	0.00248164	0.0122276
1255	FBgn0016684	52.204	3.67291	1.18971	3.08723	0.00202034	0.0103671
1256	FBgn0020767	223.577	-0.597596	0.13802	-4.32976	1.4927042699965e-05	0.000180366
1257	FBgn0033935	86.1727	1.18936	0.270648	4.39448	1.11037505601771e-05	0.000142246
1258	FBgn0050197	763.996	-0.679075	0.2051	-3.31095	0.000929794	0.00551351
1259	FBgn0026427	175.952	-2.14994	0.337337	-6.37329	1.85011032901419e-10	1.08410497182396e-08
1260	FBgn0019938	309.865	0.805014	0.169053	4.76191	1.91768644241365e-06	3.28114042949237e-05
1261	FBgn0010397	431.529	-0.296868	0.119784	-2.47836	0.0131988	0.0467277
1262	FBgn0033934	820.115	0.723263	0.144368	5.00986	5.44694964313269e-07	1.12436182122165e-05
1263	FBgn0033906	1469.45	-0.465593	0.148291	-3.13974	0.00169101	0.00895633
1264	FBgn0000289	414.353	0.386056	0.136067	2.83725	0.00455041	0.0201442
1265	FBgn0033917	118.798	0.932017	0.224533	4.15092	3.31142587192755e-05	0.000348035
1266	FBgn0033919	427.042	0.766647	0.23689	3.2363	0.0012109	0.00682399
1267	FBgn0001220	1058.98	1.00922	0.223762	4.51024	6.47540163956172e-06	9.10650354446234e-05
1268	FBgn0033902	782.8	0.401877	0.132589	3.03099	0.00243753	0.0120922
1269	FBgn0013770	2572.22	-1.9605	0.285935	-6.85646	7.05865294288105e-12	6.01033268941098e-10
1270	FBgn0002643	475.29	-0.616991	0.151811	-4.06421	4.81963072426312e-05	0.000473665
1271	FBgn0040752	787.634	0.33214	0.118142	2.81135	0.00493337	0.0214989
1272	FBgn0033889	305.236	-1.42141	0.14926	-9.52305	1.6817318604725e-21	1.83291955472898e-18
1273	FBgn0013733	286.727	-1.0405	0.202265	-5.14426	2.68571762171079e-07	6.20161787267497e-06
1274	FBgn0033871	134.799	0.812211	0.204121	3.97907	6.91853965602936e-05	0.000641731
1275	FBgn0033875	570.339	-0.870176	0.186694	-4.66099	3.14695880850998e-06	4.89981486485005e-05
1276	FBgn0033879	681.693	0.491273	0.147766	3.32467	0.000885226	0.00528372
1277	FBgn0011884	3.35862	-2.08183	0.759801	-2.73997	0.00614443	0.0255327
1278	FBgn0024556	734.034	0.809037	0.0896943	9.01994	1.88188347745951e-19	1.28451816403997e-16
1279	FBgn0014877	358.321	0.869279	0.209072	4.15779	3.21336398683038e-05	0.000339694
1280	FBgn0027581	159.403	-0.920996	0.179407	-5.13357	2.84299347094255e-07	6.49597187417251e-06
1281	FBgn0053156	101.67	1.12732	0.30098	3.7455	0.000180032	0.00142807
1282	FBgn0033853	99.1484	-0.910282	0.194169	-4.68808	2.75781420391242e-06	4.42671826339345e-05
1283	FBgn0011896	5.58287	-2.56778	0.646224	-3.97351	7.08222528288595e-05	0.0006547
1284	FBgn0004638	483.411	-0.369903	0.119361	-3.09903	0.00194155	0.0100241
1285	FBgn0033830	18.9557	-1.7722	0.313508	-5.65282	1.57837580226038e-08	5.11985650858211e-07
1286	FBgn0033792	2.98287	-3.67459	1.48754	-2.47024	0.0135023	0.0476234
1287	FBgn0053138	208.581	1.19227	0.175735	6.7845	1.16489344368642e-11	9.20012582807126e-10
1288	FBgn0033806	32.5538	-0.958444	0.286384	-3.34672	0.00081775	0.00496804
1289	FBgn0033817	17.678	1.15252	0.382177	3.01566	0.00256417	0.0125435
1290	FBgn0033820	471.904	1.34284	0.298448	4.49942	6.81404437578312e-06	9.48483648169352e-05
1291	FBgn0033814	1132.07	-0.808223	0.262312	-3.08115	0.00206202	0.0105265
1292	FBgn0053182	15.4311	-1.93805	0.439808	-4.40658	1.05015800949969e-05	0.000135452
1293	FBgn0033785	7.86558	-1.80976	0.585616	-3.09035	0.00199923	0.0102733
1294	FBgn0033787	244.806	-2.01357	0.38503	-5.22965	1.698323103746e-07	4.12249966764537e-06
1295	FBgn0005624	173.392	-0.800851	0.219913	-3.64166	0.000270882	0.00200024
1296	FBgn0033784	57.6964	-1.02561	0.252714	-4.05839	4.94112515085598e-05	0.00048343
1297	FBgn0033755	111.442	-0.447877	0.15504	-2.88879	0.00386726	0.0176727
1298	FBgn0050055	96.6412	-1.05523	0.333312	-3.16588	0.00154616	0.00831018
1299	FBgn0011604	468.085	-0.529794	0.147188	-3.59944	0.000318901	0.00228214
1300	FBgn0033774	77.7176	-4.01475	1.14669	-3.50115	0.000463261	0.00312057
1301	FBgn0033773	53.6317	1.37842	0.294966	4.67316	2.96607366971411e-06	4.68534815823628e-05
1302	FBgn0050052	9.1137	-1.28345	0.47152	-2.72195	0.00648984	0.0266414
1303	FBgn0033757	260.845	1.45746	0.298367	4.88479	1.03538548257786e-06	1.91551803280787e-05
1304	FBgn0050051	89.8467	0.600047	0.239647	2.50388	0.012284	0.0441714
1305	FBgn0033740	78.1204	0.594818	0.221745	2.68244	0.0073087	0.0292858
1306	FBgn0033737	380.437	0.92177	0.362623	2.54195	0.0110235	0.0404939
1307	FBgn0033733	9.83393	-2.15899	0.818546	-2.6376	0.00834957	0.032543
1308	FBgn0033717	368.103	-0.528545	0.182065	-2.90306	0.0036954	0.0170229
1309	FBgn0050251	1.55207	-4.88494	1.82717	-2.67351	0.00750624	0.0299741
1310	FBgn0024732	101.619	1.15306	0.24404	4.72488	2.30252654090247e-06	3.83133385790779e-05
1311	FBgn0023167	60.2161	-2.77126	0.410013	-6.75897	1.38976238048608e-11	1.0518764017304e-09
1312	FBgn0010621	536.546	0.831746	0.220955	3.76433	0.000166998	0.00133831
1313	FBgn0033692	76.1095	0.653556	0.200251	3.26369	0.00109971	0.00633161
1314	FBgn0033688	470.435	0.799008	0.139237	5.73849	9.55263731922613e-09	3.30521251245224e-07
1315	FBgn0004839	127.789	0.84956	0.275282	3.08615	0.00202767	0.0103949
1316	FBgn0013756	355.07	-1.04157	0.191835	-5.42951	5.65105123451866e-08	1.57119406645456e-06
1317	FBgn0015543	15.1038	-1.94337	0.421166	-4.61425	3.94509877397506e-06	5.93889938364008e-05
1318	FBgn0026573	245.629	-0.798384	0.18018	-4.43103	9.37843308903451e-06	0.000123449
1319	FBgn0033673	39.8542	1.38854	0.354518	3.91671	8.97642675147429e-05	0.000798646
1320	FBgn0033661	217.262	-1.40399	0.325129	-4.31827	1.57254709883054e-05	0.00018855
1321	FBgn0033658	56.3306	1.65459	0.358911	4.61004	4.025824361179e-06	6.01885592763922e-05
1322	FBgn0033654	102.451	0.541355	0.163586	3.30929	0.00093533	0.00553429
1323	FBgn0050035	520.04	0.669679	0.262482	2.55134	0.0107311	0.0395396
1324	FBgn0062449	61.7995	0.577808	0.189351	3.05152	0.00227685	0.0114674
1325	FBgn0033649	142.642	-1.43942	0.195453	-7.36453	1.77767374366292e-13	2.93558577760336e-11
1326	FBgn0044020	464.401	-1.8309	0.20219	-9.05535	1.36126061809774e-19	1.05974139118909e-16
1327	FBgn0033639	314.12	-0.566466	0.182817	-3.09854	0.00194476	0.010036
1328	FBgn0033638	261.008	-0.942265	0.140821	-6.69123	2.21301497616027e-11	1.65203083734046e-09
1329	FBgn0033636	195.546	-0.901372	0.245413	-3.67288	0.000239829	0.00181521
1330	FBgn0003396	94.9742	-1.00169	0.265318	-3.77545	0.000159721	0.00129311
1331	FBgn0033589	19.718	-1.11712	0.436165	-2.56123	0.0104302	0.038691
1332	FBgn0033608	626.842	0.493841	0.101823	4.84999	1.23464632156275e-06	2.2278824931643e-05
1333	FBgn0010357	295.358	-4.0597	1.19949	-3.38452	0.000713033	0.0044586
1334	FBgn0024188	595.062	0.958159	0.146081	6.55909	5.41376852254011e-11	3.68779144544779e-09
1335	FBgn0000581	286.197	-0.413881	0.142334	-2.90782	0.00363958	0.0168155
1336	FBgn0050025	3.49205	-3.22205	1.1547	-2.79037	0.00526474	0.0226531
1337	FBgn0010425	122.984	-3.00628	1.12036	-2.68333	0.00728932	0.0292297
1338	FBgn0003863	549.252	-3.60707	0.994979	-3.62527	0.000288655	0.00211428
1339	FBgn0011555	4.56772	-3.67071	1.08589	-3.38037	0.000723884	0.0045032
1340	FBgn0043471	4.16178	-2.62952	1.03011	-2.55267	0.0106901	0.0394019
1341	FBgn0033607	14.8975	-1.32122	0.469047	-2.81681	0.00485029	0.0211712
1342	FBgn0033593	47.6745	-4.29943	0.881477	-4.87753	1.07424239624051e-06	1.96775930699585e-05
1343	FBgn0033579	74.9254	-0.632997	0.213844	-2.96009	0.00307545	0.0145546
1344	FBgn0040765	176.33	-1.61246	0.228328	-7.06204	1.64079495029631e-12	1.71952155416149e-10
1345	FBgn0033544	603.891	-0.700724	0.148387	-4.72228	2.3321005063631e-06	3.86608620972563e-05
1346	FBgn0033551	131.521	0.397435	0.162256	2.44944	0.0143079	0.0497106
1347	FBgn0029134	1937.09	0.611887	0.188691	3.2428	0.00118361	0.00671886
1348	FBgn0033570	942.334	0.458071	0.123721	3.70244	0.000213537	0.00164709
1349	FBgn0010356	145.02	0.381754	0.147222	2.59304	0.00951314	0.0360263
1350	FBgn0050015	111.525	-1.46044	0.173186	-8.43276	3.37600120688125e-17	1.41519373668457e-14
1351	FBgn0027499	331.76	-0.981006	0.212575	-4.61488	3.93329188529654e-06	5.93641641127526e-05
1352	FBgn0033543	194.944	1.36014	0.307935	4.41697	1.00093662277044e-05	0.000130493
1353	FBgn0005586	1.03102	-3.82695	1.43943	-2.65865	0.0078454	0.0310708
1354	FBgn0053474	31.6166	-0.985798	0.283005	-3.48332	0.000495227	0.00329718
1355	FBgn0033507	273.407	0.698639	0.149223	4.68186	2.84288926932755e-06	4.52991961204693e-05
1356	FBgn0033494	14.2862	-1.47156	0.452956	-3.2488	0.00115892	0.00660965
1357	FBgn0033459	107.375	-1.20918	0.268642	-4.50107	6.76115096229365e-06	9.42324607903305e-05
1358	FBgn0033473	116.25	0.51113	0.194208	2.63188	0.00849146	0.0329354
1359	FBgn0003071	258.452	0.708838	0.22709	3.1214	0.00179995	0.00944974
1360	FBgn0010531	124.354	0.453732	0.137971	3.28862	0.0010068	0.005868
1361	FBgn0033485	230.918	0.632874	0.229192	2.76133	0.00575671	0.0241875
1362	FBgn0033476	306.364	-0.393757	0.137075	-2.87257	0.00407148	0.0184537
1363	FBgn0022382	2318.75	-0.794738	0.190639	-4.16882	3.06184534243531e-05	0.000327527
1364	FBgn0011656	183.855	-0.654619	0.14089	-4.64629	3.37950450021064e-06	5.20243213951918e-05
1365	FBgn0011921	5.40499	-2.55661	0.789585	-3.23792	0.00120405	0.00679322
1366	FBgn0033443	21.4096	3.19568	0.739896	4.31909	1.56674517320877e-05	0.000188061
1367	FBgn0033451	45.347	0.741941	0.25119	2.9537	0.00313984	0.0148208
1368	FBgn0033448	75.2882	1.72562	0.301206	5.72903	1.01004125549455e-08	3.46177347284123e-07
1369	FBgn0023143	1432.62	0.377704	0.0869363	4.34461	1.39525543026505e-05	0.000171269
1370	FBgn0033438	60.7501	-2.27236	0.39127	-5.80765	6.33548550733977e-09	2.30168188481654e-07
1371	FBgn0041087	216.773	0.714058	0.250877	2.84624	0.00442386	0.0197064
1372	FBgn0004360	45.1611	1.14426	0.284294	4.02491	5.69971860510051e-05	0.000543969
1373	FBgn0033434	149.447	-0.593761	0.13845	-4.28863	1.79781948631047e-05	0.000211416
1374	FBgn0029092	543.054	0.558234	0.18119	3.08093	0.00206353	0.0105292
1375	FBgn0028473	2364.15	0.498771	0.10627	4.69343	2.68665735835519e-06	4.33805608129085e-05
1376	FBgn0033405	4.41377	-2.80065	0.753164	-3.71851	0.000200402	0.00156236
1377	FBgn0003612	362.588	0.469039	0.140771	3.33192	0.000862497	0.00517926
1378	FBgn0033381	180.613	-0.428975	0.132844	-3.22915	0.00124157	0.00696441
1379	FBgn0033382	58.9	0.962297	0.251307	3.82917	0.000128576	0.00108464
1380	FBgn0028408	1214.65	0.599793	0.150357	3.98913	6.63159505337567e-05	0.000618816
1381	FBgn0033402	265.876	-0.640746	0.174633	-3.66911	0.000243401	0.00183713
1382	FBgn0033400	32.9398	-1.82287	0.321918	-5.66253	1.49154144775591e-08	4.91127197555641e-07
1383	FBgn0020621	14.1331	-1.67389	0.418953	-3.99542	6.45794349405903e-05	0.000604683
1384	FBgn0033379	98.985	-0.683768	0.274782	-2.48841	0.0128317	0.0458082
1385	FBgn0033373	51.9736	0.718387	0.222303	3.23157	0.00123114	0.0069164
1386	FBgn0033339	114.628	0.618384	0.168549	3.66887	0.000243621	0.00183752
1387	FBgn0050349	339.614	0.594566	0.19828	2.99862	0.00271209	0.0131257
1388	FBgn0002552	1.65299	-3.30912	1.26398	-2.61802	0.00884426	0.0339682
1389	FBgn0033349	434.168	0.834934	0.193436	4.31632	1.58651680888324e-05	0.000189392
1390	FBgn0033352	249.26	0.444446	0.163696	2.71507	0.00662621	0.0270788
1391	FBgn0011300	161.114	-1.22025	0.178799	-6.82467	8.81285177972784e-12	7.22190011633487e-10
1392	FBgn0033367	447.618	0.842405	0.334389	2.51924	0.011761	0.0426992
1393	FBgn0033354	72.3157	-1.75978	0.270995	-6.49379	8.37052362929537e-11	5.36649041386413e-09
1394	FBgn0003074	752.391	0.570417	0.155331	3.67228	0.000240399	0.00181826
1395	FBgn0033313	414.121	-1.36203	0.147388	-9.2411	2.43976038418895e-20	2.04545757132887e-17
1396	FBgn0033316	170.511	0.922342	0.235125	3.92277	8.7538277368815e-05	0.000782674
1397	FBgn0043575	33.1985	-2.7276	0.969592	-2.81314	0.004906	0.0213882
1398	FBgn0027585	35.6963	-2.32035	0.335948	-6.90688	4.95431391217932e-12	4.3546022039389e-10
1399	FBgn0002535	1.60904	-4.63059	1.34949	-3.43136	0.000600573	0.00385719
1400	FBgn0014469	207.109	1.47676	0.246021	6.00257	1.94223314200419e-09	8.23673113412593e-08
1401	FBgn0033294	10.0188	-2.868	0.706797	-4.05774	4.95492231577992e-05	0.000484261
1402	FBgn0050359	431.777	0.598878	0.117393	5.1015	3.36968674958073e-07	7.48929533472053e-06
1403	FBgn0033297	4.92443	-4.38116	1.18938	-3.68356	0.000230002	0.00175177
1404	FBgn0033296	15.7021	-3.65114	0.873108	-4.18178	2.89238132519785e-05	0.000312429
1405	FBgn0002570	9.13982	-4.9868	1.30974	-3.80747	0.000140397	0.00116447
1406	FBgn0028563	183.233	1.18217	0.309246	3.82275	0.000131969	0.00110811
1407	FBgn0033264	117.058	0.844199	0.18298	4.6136	3.9574941181845e-06	5.94934184746109e-05
1408	FBgn0033273	87.9114	0.544582	0.201208	2.70656	0.0067984	0.0275962
1409	FBgn0011659	134.868	1.06149	0.365107	2.90734	0.00364512	0.016834
1410	FBgn0053087	105.444	-0.549004	0.158646	-3.46056	0.000539061	0.00352232
1411	FBgn0013726	1493.31	0.317898	0.121185	2.62324	0.00870974	0.0335891
1412	FBgn0050371	63.2703	2.8272	0.83774	3.3748	0.000738697	0.00457446
1413	FBgn0002891	5.67288	-2.25039	0.875244	-2.57116	0.0101359	0.0378885
1414	FBgn0033226	202.5	-0.505035	0.132745	-3.80454	0.000142069	0.00117304
1415	FBgn0013307	28.5305	1.29078	0.451579	2.85838	0.00425816	0.0191459
1416	FBgn0033241	263.333	0.577733	0.147694	3.91168	9.16562545221776e-05	0.000812825
1417	FBgn0033236	112.677	0.742489	0.217126	3.41962	0.000627078	0.00399213
1418	FBgn0033235	572.654	0.571459	0.179416	3.18511	0.001447	0.00787363
1419	FBgn0033224	47.2166	-1.87239	0.368277	-5.0842	3.6918308451959e-07	8.03139009616568e-06
1420	FBgn0033194	27.7877	-1.88359	0.489403	-3.84875	0.000118724	0.00101171
1421	FBgn0033209	327.13	0.511802	0.146502	3.49349	0.000476751	0.00318975
1422	FBgn0015614	631.685	0.37837	0.10918	3.46556	0.000529133	0.00346993
1423	FBgn0000337	7.30245	-1.51303	0.543921	-2.78172	0.00540721	0.0231201
1424	FBgn0033212	63.2288	-0.580675	0.235669	-2.46395	0.0137417	0.0482554
1425	FBgn0050499	266.303	0.77471	0.115237	6.72276	1.78315106753211e-11	1.34031472310569e-09
1426	FBgn0033188	1354.48	-2.57781	0.236705	-10.8904	1.28094466971997e-27	8.25841245151078e-24
1427	FBgn0003460	27.0585	0.785335	0.318806	2.46337	0.0137639	0.048312
1428	FBgn0033183	342.938	0.434276	0.133725	3.24753	0.00116412	0.00662894
1429	FBgn0033179	571.586	0.500319	0.123933	4.03702	5.41342066610921e-05	0.000522132
1430	FBgn0003090	26.6219	0.968277	0.318824	3.03703	0.00238924	0.0119341
1431	FBgn0033153	127.121	-1.04009	0.292602	-3.55461	0.000378535	0.00263284
1432	FBgn0015039	78.3119	0.724546	0.263142	2.75344	0.00589726	0.0246924
1433	FBgn0050298	0.976352	-4.44569	1.67727	-2.65056	0.00803594	0.0316641
1434	FBgn0027558	53.4608	0.585358	0.207318	2.82348	0.00475055	0.0208523
1435	FBgn0040324	104.161	-0.690985	0.221536	-3.11907	0.00181425	0.0095019
1436	FBgn0039911	2.61666	-2.54213	0.920903	-2.76048	0.00577173	0.0242319
1437	FBgn0039920	139.889	-0.747425	0.207126	-3.60855	0.000307909	0.00222335
1438	FBgn0026199	182.38	-1.07123	0.239404	-4.47457	7.65638274162555e-06	0.00010457
1439	FBgn0026869	94.3286	-1.8343	0.328376	-5.58598	2.32391526838469e-08	7.25740759602428e-07
1440	FBgn0026262	746.476	-0.789239	0.138303	-5.70658	1.15271423764402e-08	3.91384189286049e-07
1441	FBgn0039907	239.899	-0.746587	0.184409	-4.04854	5.15378373450378e-05	0.000500645
1442	FBgn0039896	54.9191	-0.919156	0.269784	-3.40701	0.000656792	0.0041546
1443	FBgn0039904	146.801	-0.660969	0.190588	-3.46805	0.000524242	0.00344615
1444	FBgn0017545	16795.2	0.401896	0.120618	3.33198	0.000862291	0.00517926
1445	FBgn0019985	18.1905	-1.18372	0.338884	-3.49299	0.000477647	0.00319379
1446	FBgn0052017	16.6422	-1.52978	0.373604	-4.09465	4.22813374368179e-05	0.000425507
1447	FBgn0023213	1312.81	-0.720436	0.206403	-3.49043	0.000482247	0.00322059
1448	FBgn0039923	494.071	-1.00816	0.207849	-4.85044	1.23187808893855e-06	2.2265736801561e-05
1449	FBgn0010473	127.899	0.567968	0.215391	2.63692	0.00836634	0.0325543
1450	FBgn0010453	351.527	0.760661	0.241366	3.15148	0.00162443	0.00866175
1451	FBgn0010549	12.168	3.68376	0.728572	5.05613	4.27844056594343e-07	9.07212523895281e-06
1452	FBgn0032721	406.521	0.36136	0.0944627	3.82543	0.000130546	0.0010987
1453	FBgn0032720	213.656	0.35235	0.123629	2.85006	0.00437103	0.0195086
1454	FBgn0002565	601.795	-1.21682	0.425143	-2.86213	0.00420799	0.0189594
1455	FBgn0032851	3.02377	-3.04192	0.981902	-3.09799	0.00194839	0.0100499
1456	FBgn0003141	527.363	0.624323	0.130984	4.76639	1.87552854984906e-06	3.21911585272519e-05
1457	FBgn0038535	813.415	-0.798024	0.206917	-3.85673	0.000114913	0.00098462
1458	FBgn0005278	1321.22	0.576	0.200304	2.87563	0.00403217	0.0182882
1459	FBgn0021760	214.418	-0.60339	0.147682	-4.08574	4.39358174330862e-05	0.000438915
1460	FBgn0001098	546.29	-0.706051	0.175246	-4.02892	5.60334560406451e-05	0.000536651
1461	FBgn0017418	471.95	-0.52171	0.131634	-3.96333	7.3911622354922e-05	0.0006798
1462	FBgn0002921	2919.76	0.770787	0.174841	4.40851	1.04085029355579e-05	0.00013473
1463	FBgn0000083	760.514	-0.875019	0.258648	-3.38305	0.000716845	0.00447218
1464	FBgn0027572	64.9	-0.583764	0.178407	-3.2721	0.00106752	0.00618876
1465	FBgn0028743	63.883	-1.03293	0.335013	-3.08327	0.0020474	0.0104665
1466	FBgn0036101	97.858	-1.44774	0.27789	-5.20977	1.89074668231226e-07	4.53904142963025e-06
1467	FBgn0032388	69.2557	-1.20007	0.320488	-3.74453	0.000180733	0.00143259
1468	FBgn0053494	135.104	-1.35416	0.338693	-3.99818	6.38312614711204e-05	0.000598985
1469	FBgn0040227	2229.6	1.00113	0.172583	5.80085	6.59776687084917e-09	2.38900535300283e-07
1470	FBgn0000286	454.442	0.936875	0.213949	4.37897	1.19243512716559e-05	0.00015077
1471	FBgn0003380	36.366	-2.03972	0.509641	-4.00226	6.27396044446534e-05	0.000591522
1472	FBgn0037153	10.2518	-2.7535	0.600488	-4.58543	4.53060024022883e-06	6.66383428046612e-05
1473	FBgn0003464	202.755	0.813465	0.18581	4.37794	1.19808978435e-05	0.000151309
1474	FBgn0043070	548.882	-1.36884	0.17183	-7.96627	1.63536403989178e-15	4.34727626116599e-13
1475	FBgn0029941	667.308	0.31234	0.119345	2.61711	0.00886765	0.0340432
1476	FBgn0036574	33.8817	-1.73082	0.363451	-4.76217	1.91518887842165e-06	3.28114042949237e-05
1477	FBgn0003118	49.0335	-1.2868	0.267194	-4.81597	1.46488111384005e-06	2.59605516418581e-05
1478	FBgn0003189	88.8677	0.609583	0.184339	3.30685	0.000943515	0.00557667
1479	FBgn0032202	257.739	-0.606522	0.18929	-3.20419	0.00135444	0.0074556
1480	FBgn0002773	4672.51	0.702556	0.195935	3.58566	0.000336232	0.00238425
1481	FBgn0005666	1248.09	-0.846878	0.254869	-3.32279	0.000891217	0.00531423
1482	FBgn0003016	417.353	-0.978291	0.177648	-5.5069	3.65216028877111e-08	1.08756543681192e-06
1483	FBgn0015925	197.988	0.657349	0.170551	3.85426	0.000116079	0.000993827
1484	FBgn0013305	192.964	-1.16174	0.282409	-4.1137	3.89374204132291e-05	0.000396616
1485	FBgn0025456	177.962	-1.29645	0.259156	-5.00259	5.65639887253513e-07	1.15447736538877e-05
1486	FBgn0039215	77.3463	0.559678	0.175751	3.18448	0.00145012	0.00788667
1487	FBgn0039714	42.3901	-1.38085	0.328348	-4.20545	2.60566441087142e-05	0.000288024
1488	FBgn0002567	94.8199	1.15144	0.251999	4.56924	4.8950604147457e-06	7.10402975503507e-05
1489	FBgn0025682	774.573	-0.32577	0.113035	-2.88201	0.00395144	0.0179895
1490	FBgn0031813	89.5648	-0.484076	0.187287	-2.58467	0.00974712	0.0367083
1491	FBgn0026620	359.124	-0.582076	0.190778	-3.05107	0.00228027	0.0114791
1492	FBgn0020445	66.0808	0.920652	0.33105	2.781	0.00541911	0.0231545
1493	FBgn0000117	1731.48	0.948948	0.261367	3.63071	0.000282638	0.00207719
1494	FBgn0023175	1760.56	0.602879	0.116629	5.16919	2.3510841580462e-07	5.54642126375443e-06
1495	FBgn0010329	3.7869	-2.87353	0.923914	-3.11017	0.00186981	0.00973675
1496	FBgn0050069	134.844	-1.11366	0.28909	-3.85229	0.000117017	0.00100029
1497	FBgn0015513	56.4545	-0.50033	0.18972	-2.6372	0.00835924	0.032543
1498	FBgn0039120	253.767	0.447426	0.163786	2.73177	0.00629954	0.0260367
1499	FBgn0039113	141.284	-0.540171	0.187143	-2.88641	0.00389668	0.0177847
1500	FBgn0004880	4.60146	-2.5426	0.79003	-3.21836	0.00128926	0.00719121
1501	FBgn0035481	36.2788	-1.26074	0.406716	-3.09982	0.00193641	0.0100071
1502	FBgn0035480	7.58912	2.36105	0.701823	3.36417	0.000767755	0.00472221
1503	FBgn0030551	193.738	2.32345	0.327216	7.10066	1.24164653216132e-12	1.36693995495215e-10
1504	FBgn0040153	330.65	-0.621618	0.223628	-2.7797	0.00544092	0.0232096
1505	FBgn0003053	349.765	-0.838814	0.19524	-4.29633	1.73648433680353e-05	0.000205048
1506	FBgn0036876	24.3225	1.06039	0.403817	2.62591	0.00864186	0.0333707
1507	FBgn0036875	77.3698	-0.82166	0.167702	-4.89952	9.60702752820541e-07	1.80841093315908e-05
1508	FBgn0031126	309.55	0.777878	0.21078	3.69047	0.000223842	0.00171324
1509	FBgn0031128	0.957144	-4.74101	1.65164	-2.87049	0.00409839	0.0185448
1510	FBgn0024807	369.294	-1.16101	0.150269	-7.72621	1.10792883285899e-14	2.32217622102502e-12
1511	FBgn0010215	703.902	-1.54491	0.250477	-6.16789	6.92080340782043e-10	3.42862892462886e-08
1512	FBgn0027494	783.738	-1.02475	0.30211	-3.39198	0.000693906	0.0043565
1513	FBgn0002772	891.328	0.938358	0.370669	2.53152	0.0113568	0.0414672
1514	FBgn0031645	60.6075	-0.581049	0.212902	-2.72918	0.00634918	0.0261957
1515	FBgn0032859	734.235	0.566487	0.128167	4.41992	9.87366972052104e-06	0.000129014
1516	FBgn0032863	27.8838	1.0539	0.331064	3.18338	0.00145566	0.00790887
1517	FBgn0032858	43.0121	0.796877	0.231072	3.44861	0.000563478	0.00365122
1518	FBgn0050026	112.818	1.3325	0.221273	6.02197	1.72311650048583e-09	7.45617823633863e-08
1519	FBgn0033019	93.3853	-0.87174	0.315775	-2.76063	0.00576893	0.0242295
1520	FBgn0053196	35.6608	-1.33996	0.37512	-3.57209	0.000354146	0.00248712
1521	FBgn0050220	5.89818	-2.7709	0.732312	-3.78377	0.000154472	0.00125865
1522	FBgn0050449	168.338	-1.21849	0.312076	-3.90447	9.44330647854185e-05	0.000830021
1523	FBgn0033005	283.916	0.575195	0.16797	3.42439	0.000616174	0.0039296
1524	FBgn0032949	1266.07	-0.535251	0.142711	-3.75059	0.000176418	0.00140452
1525	FBgn0030717	57.6925	0.90249	0.219903	4.10404	4.06000276797183e-05	0.000411329
1526	FBgn0030718	912.046	0.270973	0.105795	2.56131	0.0104279	0.038691
1527	FBgn0040064	393.409	0.610888	0.213213	2.86516	0.00416796	0.0188102
1528	FBgn0032160	487.523	0.447607	0.113198	3.95421	7.67881321852222e-05	0.00070152
1529	FBgn0032162	84.2827	0.737029	0.218314	3.37601	0.000735452	0.00455955
1530	FBgn0032167	2.67317	-3.70564	1.13347	-3.26929	0.00107818	0.00623067
1531	FBgn0032156	542.533	-0.960224	0.205357	-4.67587	2.92712318093618e-06	4.63702260886969e-05
1532	FBgn0004867	17872	0.427597	0.116054	3.68446	0.000229184	0.00174799
1533	FBgn0031093	76.8998	0.819617	0.174569	4.6951	2.66479813318733e-06	4.30914463703394e-05
1534	FBgn0061200	274.014	-0.58252	0.163318	-3.56679	0.00036138	0.00253129
1535	FBgn0025743	274.405	-0.967128	0.268663	-3.59979	0.00031848	0.00228063
1536	FBgn0033155	282.402	1.02364	0.382099	2.67899	0.00738441	0.0295458
1537	FBgn0031655	121.245	0.740345	0.222862	3.32199	0.000893794	0.0053232
1538	FBgn0031657	37.6509	0.901546	0.284794	3.16561	0.00154757	0.00831294
1539	FBgn0031651	130.879	0.490135	0.177049	2.76835	0.00563403	0.0237857
1540	FBgn0031654	16.0136	-8.13291	1.62955	-4.99088	6.01033294728087e-07	1.22033603418698e-05
1541	FBgn0015834	711.788	0.411949	0.157852	2.60972	0.00906171	0.0346206
1542	FBgn0031659	117.771	0.769655	0.181877	4.23173	2.31899630069077e-05	0.000261179
1543	FBgn0061515	1014.1	0.683487	0.134756	5.07203	3.93584599524749e-07	8.47762559332063e-06
1544	FBgn0053505	145.463	0.705248	0.196214	3.59427	0.0003253	0.0023188
1545	FBgn0053506	54.7025	0.732582	0.208129	3.51985	0.000431792	0.00295238
1546	FBgn0053532	51.2989	3.81295	0.977596	3.90034	9.60581929649012e-05	0.000842267
1547	FBgn0053547	16.654	-2.66124	0.511347	-5.20438	1.94649539182169e-07	4.64219984145834e-06
1548	FBgn0032789	659.441	3.4077	1.11548	3.05492	0.00225124	0.0113647
1549	FBgn0053504	35.0189	-1.5978	0.283219	-5.64157	1.68506433723119e-08	5.41755640456719e-07
1550	FBgn0053534	10.7674	-3.41627	0.500337	-6.82794	8.61447903657452e-12	7.11281871360801e-10
1551	FBgn0004648	162.999	-0.565873	0.184903	-3.06038	0.00221055	0.0111956
1552	FBgn0020493	109.596	-0.606761	0.235194	-2.57983	0.00988477	0.0370857
1553	FBgn0040726	1.35265	-4.05198	1.43752	-2.81873	0.00482141	0.0211029
1554	FBgn0053554	450.968	-0.96555	0.208056	-4.64081	3.47052701009337e-06	5.33063653728905e-05
1555	FBgn0053556	39.3653	-1.81047	0.355098	-5.09853	3.42305929958022e-07	7.58291124108228e-06
1556	FBgn0053557	8.94396	1.32926	0.508829	2.6124	0.00899097	0.0344075
1557	FBgn0000575	376.265	-0.895078	0.304772	-2.93687	0.0033154	0.0155495
1558	FBgn0010894	71.1145	-0.56766	0.214217	-2.64993	0.00805076	0.0316884
1559	FBgn0004587	1073.06	0.374756	0.102899	3.642	0.000270531	0.001999
1560	FBgn0033170	17.6776	1.55891	0.501406	3.10908	0.00187673	0.00975882
1561	FBgn0003124	343.788	0.453278	0.141214	3.20988	0.00132791	0.00734667
1562	FBgn0004606	389.67	-0.648314	0.18994	-3.41326	0.000641911	0.00406992
1563	FBgn0028572	57.9808	0.888074	0.218807	4.05871	4.93438755665917e-05	0.00048343
1564	FBgn0038651	164.029	-0.427605	0.158363	-2.70016	0.00693061	0.0279869
1565	FBgn0004607	4.34608	-2.02729	0.730663	-2.77459	0.00552713	0.0234685
1566	FBgn0004907	9142.9	-0.790195	0.180271	-4.38338	1.1685361829207e-05	0.000148437
1567	FBgn0000427	4107.61	-0.85353	0.340414	-2.50733	0.0121648	0.043844
1568	FBgn0000053	119.703	0.950105	0.229318	4.14317	3.42539316733543e-05	0.000356915
1569	FBgn0052602	149.493	4.83216	0.737935	6.54822	5.82254330827769e-11	3.91727774795794e-09
1570	FBgn0039396	12.5548	-1.75446	0.564185	-3.10973	0.00187258	0.00974654
1571	FBgn0014141	15.0167	-1.80458	0.379163	-4.75937	1.94198851335543e-06	3.30198639735739e-05
1572	FBgn0014135	41.1462	-0.95691	0.253643	-3.77267	0.00016151	0.00130392
1573	FBgn0035964	81.5054	0.642982	0.186058	3.45581	0.00054864	0.00357348
1574	FBgn0039348	305.085	0.344284	0.114123	3.01678	0.00255473	0.0125198
1575	FBgn0039349	366.485	0.867583	0.267739	3.24041	0.0011936	0.00675234
1576	FBgn0002789	8862.48	0.537566	0.194032	2.77051	0.00559694	0.0236622
1577	FBgn0027375	52.2285	-1.34484	0.386984	-3.47517	0.000510539	0.00338259
1578	FBgn0038950	217.254	0.419782	0.161312	2.6023	0.00926007	0.035227
1579	FBgn0004924	724.227	-0.671382	0.186079	-3.60804	0.000308521	0.00222392
1580	FBgn0004903	113.188	-0.737242	0.166079	-4.4391	9.03363186481221e-06	0.000119487
1581	FBgn0001168	697.968	-2.25936	0.231193	-9.77259	1.47629943480238e-22	2.2985982199873e-19
1582	FBgn0004169	6020.53	0.6721	0.216795	3.10017	0.00193409	0.00999984
1583	FBgn0023076	9.04327	-1.75193	0.538667	-3.25235	0.00114456	0.0065483
1584	FBgn0036165	1575.77	-1.06413	0.142387	-7.4735	7.80908768468037e-14	1.37276204315050e-11
1585	FBgn0020496	3560.45	-0.318277	0.108516	-2.93301	0.00335695	0.015723
1586	FBgn0015269	78.5683	-0.568392	0.216051	-2.63083	0.00851771	0.0329668
1587	FBgn0003862	149.669	-1.24915	0.253567	-4.92632	8.37942111177068e-07	1.61071094704036e-05
1588	FBgn0022710	150.606	0.871475	0.22737	3.83285	0.000126668	0.0010727
1589	FBgn0000721	980.143	-1.09644	0.224135	-4.89188	9.98782816116585e-07	1.86719278093562e-05
1590	FBgn0034420	416.398	-0.426604	0.165265	-2.58133	0.00984218	0.0369722
1591	FBgn0003218	162.991	-1.34664	0.256062	-5.25903	1.44815067633925e-07	3.58713505032307e-06
1592	FBgn0031016	213.875	-1.05234	0.149955	-7.01772	2.25525862238258e-12	2.16390881148999e-10
1593	FBgn0025936	157.153	-0.452532	0.136073	-3.32565	0.000882134	0.00527104
1594	FBgn0000578	1663.48	-0.59902	0.163896	-3.65488	0.000257303	0.00191685
1595	FBgn0041210	353.76	-0.641597	0.216078	-2.96928	0.00298498	0.0142067
1596	FBgn0025726	309.322	-1.18226	0.229804	-5.14467	2.67997918541428e-07	6.20150597491087e-06
1597	FBgn0051721	63.1997	-2.10629	0.357752	-5.88758	3.91880427412217e-09	1.51457616254105e-07
1598	FBgn0028341	192.883	-0.502401	0.150352	-3.34149	0.000833292	0.00504278
1599	FBgn0029870	96.9869	-0.95909	0.28744	-3.33667	0.000847899	0.00510566
1600	FBgn0035001	107.84	-2.2035	0.365916	-6.02189	1.72397184655228e-09	7.45617823633863e-08
1601	FBgn0026533	537.658	-0.934216	0.198522	-4.70586	2.52799131395449e-06	4.12463732496856e-05
1602	FBgn0036144	192.28	-0.845626	0.192852	-4.38483	1.16073738625466e-05	0.000147618
1603	FBgn0027529	249.85	-0.47586	0.147551	-3.22506	0.00125947	0.00704668
1604	FBgn0037100	4.35596	5.10624	1.61139	3.16884	0.00153051	0.00825385
1605	FBgn0032957	35.1385	-1.0097	0.258388	-3.9077	9.31770641726285e-05	0.000822963
1606	FBgn0065047	87.7816	-2.10255	0.288913	-7.27744	3.40217828489472e-13	4.81562871780099e-11
1607	FBgn0065070	8.97391	-1.23558	0.440445	-2.8053	0.00502698	0.0217763
1608	FBgn0053639	3.03429	-2.45485	0.783946	-3.1314	0.00173974	0.00917727
1609	FBgn0035253	259.17	-0.696105	0.161848	-4.30099	1.70034100900622e-05	0.000201216
1610	FBgn0065046	1597.75	-1.45443	0.332112	-4.37934	1.19038147901789e-05	0.00015077
1611	FBgn0065071	6.81927	-2.25032	0.6151	-3.65846	0.000253733	0.0018932
1612	FBgn0033380	128.799	0.47275	0.176669	2.67591	0.00745262	0.029775
1613	FBgn0029504	336.71	-0.528375	0.140148	-3.77013	0.000163165	0.00131436
1614	FBgn0041775	3675.99	0.529254	0.215351	2.45763	0.0139856	0.0488086
1615	FBgn0037716	161.318	-0.481819	0.185393	-2.5989	0.00935224	0.0355157
1616	FBgn0065098	72.436	-1.96259	0.325824	-6.02345	1.70735626910028e-09	7.45617823633863e-08
1617	FBgn0065073	19.4015	-2.58665	0.535313	-4.83204	1.35141012701409e-06	2.42100577440097e-05
1618	FBgn0052423	1992.47	-0.977403	0.110824	-8.81943	1.15038809977789e-18	7.3753411173407e-16
1619	FBgn0033884	54.677	0.825926	0.31814	2.59611	0.00942861	0.0357683
1620	FBgn0065055	24.4454	-1.61366	0.396202	-4.07282	4.64467459372174e-05	0.000458951
1621	FBgn0001624	935.843	-0.710995	0.16862	-4.21656	2.48053016158184e-05	0.000276435
1622	FBgn0065100	252.556	-5.07383	0.802316	-6.32398	2.54911891085264e-10	1.45459931986298e-08
1623	FBgn0065051	13.9924	-2.3237	0.470853	-4.93508	8.01182515737059e-07	1.55220797595318e-05
1624	FBgn0014163	5131.56	-0.437712	0.172445	-2.53828	0.01114	0.0408246
1625	FBgn0065064	107.414	-1.27914	0.278796	-4.58807	4.47361909344103e-06	6.58891547289375e-05
1626	FBgn0051324	472.23	-1.06294	0.176548	-6.02065	1.73712781238955e-09	7.48338182894613e-08
1627	FBgn0035497	57.7777	-1.06537	0.237322	-4.48913	7.15146447873655e-06	9.87502391394568e-05
1628	FBgn0065066	48.0445	-1.21406	0.337438	-3.59787	0.000320831	0.00229445
1629	FBgn0065058	30.6616	-1.65603	0.401902	-4.12047	3.78092519739289e-05	0.000386932
1630	FBgn0032077	56.8198	0.569384	0.192176	2.96283	0.00304824	0.0144573
1631	FBgn0053808	3.83277	-3.98014	0.890773	-4.46818	7.88875223021005e-06	0.00010705
1632	FBgn0025455	538.573	-0.685353	0.136576	-5.01812	5.21797702534165e-07	1.08119261595435e-05
1633	FBgn0003435	119.644	-2.03267	0.359453	-5.65489	1.55943645654191e-08	5.07352177308963e-07
1634	FBgn0024251	10.0734	-1.56916	0.537597	-2.91885	0.00351331	0.016336
1635	FBgn0065048	55.0555	-1.67861	0.233934	-7.1756	7.19923715906304e-13	9.23111597607388e-11
1636	FBgn0065099	64.7978	-1.96422	0.368132	-5.33564	9.52092570701163e-08	2.50044745254746e-06
1637	FBgn0065076	739.996	-2.08719	0.267231	-7.81045	5.6982188627774e-15	1.26744668133492e-12
1638	FBgn0047095	67.3604	1.31746	0.295296	4.4615	8.13878554100314e-06	0.000109783
1639	FBgn0047334	15.9515	2.47601	0.526825	4.69986	2.60335577803843e-06	4.24125181238278e-05
1640	FBgn0047000	266.904	-1.09939	0.291735	-3.76844	0.000164269	0.0013213
1641	FBgn0083068	11.0302	-1.5345	0.465698	-3.29505	0.000984041	0.00576306
1642	FBgn0004507	521.684	1.29237	0.24043	5.37527	7.64697800522262e-08	2.05609942884296e-06
1643	FBgn0001297	702.64	-0.789958	0.208694	-3.78524	0.000153562	0.00125368
1644	FBgn0031220	28.6577	-1.26505	0.27679	-4.57043	4.86722647837418e-06	7.07305351837336e-05
1645	FBgn0000152	5.36765	-3.13473	0.804623	-3.8959	9.78334825606819e-05	0.000854051
1646	FBgn0036685	300.469	-0.707057	0.170486	-4.14731	3.3641093005405e-05	0.000351876
1647	FBgn0031575	22.3294	-1.17395	0.346436	-3.38864	0.000702406	0.00440226
1648	FBgn0014464	270.311	5.70344	1.50769	3.7829	0.000155009	0.00126172
1649	FBgn0053963	10.8335	-1.73701	0.48753	-3.56288	0.000366805	0.00256105
1650	FBgn0036916	105.165	0.599906	0.162642	3.68851	0.000225567	0.00172282
1651	FBgn0010406	267.238	-0.498231	0.135114	-3.68748	0.000226486	0.00172862
1652	FBgn0036493	62.2132	1.52367	0.261543	5.8257	5.68726284548237e-09	2.09410397813893e-07
1653	FBgn0003028	912.796	0.309502	0.122242	2.53188	0.0113454	0.0414667
1654	FBgn0035083	326.508	0.491024	0.145804	3.36771	0.000757958	0.0046725
1655	FBgn0037137	559.435	0.908753	0.149012	6.09854	1.07040939624838e-09	5.00703519730089e-08
1656	FBgn0010241	2.48641	-3.86966	1.36256	-2.84	0.00451141	0.0199959
1657	FBgn0043841	952.954	-2.00085	0.354079	-5.65085	1.59652526738826e-08	5.1633616882091e-07
1658	FBgn0022893	8277	0.674427	0.154741	4.35843	1.31000114369026e-05	0.000162247
1659	FBgn0031285	1968.41	-0.545625	0.147201	-3.70668	0.000209996	0.00162553
1660	FBgn0004050	93.8622	1.0012	0.240284	4.16674	3.08982937316067e-05	0.000329511
1661	FBgn0015773	23.8759	1.39367	0.366491	3.80274	0.000143102	0.00118067
1662	FBgn0033631	1854.01	1.58806	0.276679	5.73973	9.48289122871314e-09	3.29152966566065e-07
1663	FBgn0000370	77.4748	-2.08557	0.312119	-6.68199	2.35719581591002e-11	1.72423336896666e-09
1664	FBgn0053970	62.5952	-1.44574	0.324128	-4.46042	8.17993838894153e-06	0.000110202
1665	FBgn0016977	1558	-1.02105	0.215424	-4.73974	2.13991450183234e-06	3.58814279314933e-05
1666	FBgn0016930	137.741	-1.13484	0.185712	-6.11077	9.91514098141109e-10	4.67814379032032e-08
1667	FBgn0031971	698.371	-1.00842	0.206294	-4.88827	1.01725117560986e-06	1.89521719025159e-05
1668	FBgn0010488	1531.63	-0.322104	0.111997	-2.87601	0.00402732	0.0182738
1669	FBgn0033781	65.0731	-0.550913	0.198123	-2.78066	0.00542482	0.0231545
1670	FBgn0037525	333.387	-0.562337	0.142507	-3.94604	7.94530845494252e-05	0.000724652
1671	FBgn0031623	18.1797	-2.02213	0.625619	-3.2322	0.00122842	0.00690487
1672	FBgn0011937	3.28956	-2.18959	0.837069	-2.61578	0.00890229	0.0341401
1673	FBgn0039544	165.492	-0.592415	0.228639	-2.59105	0.00956832	0.0362045
1674	FBgn0014869	446.276	1.29537	0.15878	8.15824	3.39951488131004e-16	1.15785352160619e-13
1675	FBgn0000276	24.7671	-4.06757	1.10119	-3.69378	0.000220941	0.0016958
1676	FBgn0021764	55.1311	-1.03569	0.292377	-3.54231	0.000396638	0.00273952
1677	FBgn0029854	512.03	0.45388	0.150303	3.01978	0.00252962	0.0124247
1678	FBgn0035976	44.3951	-0.643632	0.262179	-2.45493	0.014091	0.0491135
1679	FBgn0053978	11.3152	-1.7187	0.448678	-3.8306	0.000127831	0.00108086
1680	FBgn0032130	178.482	-0.860683	0.168719	-5.10126	3.37392789186878e-07	7.48929533472053e-06
1681	FBgn0035879	167.056	-0.557785	0.150993	-3.69412	0.000220651	0.00169477
1682	FBgn0038717	27.2106	4.67778	1.60338	2.91745	0.00352911	0.0163955
1683	FBgn0001091	1875.36	0.666747	0.15226	4.37899	1.19228489640766e-05	0.00015077
1684	FBgn0001125	747.899	0.720469	0.125092	5.75954	8.43459195752396e-09	2.99441751612553e-07
1685	FBgn0025741	278.489	-0.683718	0.157336	-4.34559	1.38903014810552e-05	0.00017087
1686	FBgn0010339	650.824	0.532806	0.124461	4.2809	1.86142396968947e-05	0.000217628
1687	FBgn0037635	12.0384	-1.08843	0.433254	-2.51223	0.011997	0.0432823
1688	FBgn0053988	3.5083	-3.5217	1.32193	-2.66406	0.00772029	0.0307317
1689	FBgn0052176	115.214	-0.699767	0.22786	-3.07104	0.00213313	0.0108539
1690	FBgn0025637	2713.47	0.582132	0.158783	3.6662	0.000246177	0.00184916
1691	FBgn0032151	1.61761	-4.31857	1.55027	-2.78568	0.00534152	0.0229111
1692	FBgn0038575	121.012	1.74111	0.288867	6.02739	1.66630417903394e-09	7.43503893475524e-08
1693	FBgn0039229	674.652	0.854915	0.212392	4.02518	5.69328097219867e-05	0.000543831
1694	FBgn0052023	29.4554	5.31337	1.63657	3.24666	0.00116769	0.00664579
1695	FBgn0052625	313.493	-0.619117	0.167723	-3.69131	0.000223099	0.00170876
1696	FBgn0030984	2.21381	-3.66911	1.45797	-2.51659	0.0118495	0.0428636
1697	FBgn0024250	74.777	-2.70573	0.338581	-7.99138	1.33437002112067e-15	3.63582471504855e-13
1698	FBgn0020906	49.2108	-5.67701	1.17648	-4.82542	1.39709896392427e-06	2.48806889016514e-05
1699	FBgn0026749	168.208	-0.525392	0.18558	-2.83108	0.00463906	0.0204618
1700	FBgn0030581	52.4563	0.593813	0.219016	2.71128	0.00670247	0.0272677
1701	FBgn0034997	133.735	-1.45156	0.186541	-7.78144	7.17024151300027e-15	1.5629692450038e-12
1702	FBgn0000320	65.8777	1.36386	0.370309	3.68304	0.000230473	0.00175414
1703	FBgn0045842	35.3295	-0.929465	0.261303	-3.55704	0.00037506	0.00261033
1704	FBgn0027101	135.809	-0.621792	0.188961	-3.29058	0.000999812	0.00583414
1705	FBgn0039924	194.922	-1.62745	0.292762	-5.55893	2.71426267909236e-08	8.33316871533172e-07
1706	FBgn0004463	79.6118	0.470268	0.178361	2.63661	0.00837394	0.0325607
1707	FBgn0032955	83.2652	0.808494	0.298778	2.706	0.00680994	0.0276327
1708	FBgn0032405	36.9079	-0.694881	0.283388	-2.45205	0.0142046	0.0493989
1709	FBgn0031637	397.021	-0.536229	0.139466	-3.84487	0.000120615	0.00102622
1710	FBgn0053258	93.1469	4.00874	1.47792	2.71241	0.0066795	0.0272251
1711	FBgn0054040	2.1225	-4.06889	1.48811	-2.73426	0.0062521	0.0258799
1712	FBgn0013696	5.0684	-2.02587	0.746698	-2.71311	0.00666555	0.0272094
1713	FBgn0013703	35.1144	-1.37599	0.543722	-2.53069	0.0113838	0.0415372
1714	FBgn0013680	169.321	-0.693235	0.245859	-2.81965	0.00480761	0.0210604
1715	FBgn0013689	62.5294	-1.56289	0.62058	-2.51843	0.0117879	0.0427257
1716	FBgn0013704	23.7754	-1.62334	0.387777	-4.18628	2.83567974943733e-05	0.000307523
1717	FBgn0013701	26.727	-2.37956	0.509981	-4.66598	3.07146411787803e-06	4.80975393976331e-05
1718	FBgn0013705	166.386	-1.55944	0.314353	-4.96079	7.02053409030234e-07	1.39121456454919e-05
1719	FBgn0013702	9.74035	-2.13574	0.621062	-3.43885	0.000584192	0.00376529
1720	FBgn0013698	2.9505	-3.07026	1.14065	-2.69168	0.00710941	0.0286135
1721	FBgn0013708	7.94395	-2.41054	0.907556	-2.65608	0.00790549	0.0312748
1722	FBgn0058191	465.074	0.589459	0.162112	3.63613	0.000276767	0.00203817
1723	FBgn0000384	116.679	0.595077	0.182666	3.25773	0.00112307	0.0064355
1724	FBgn0039965	165.514	0.492977	0.169094	2.9154	0.00355237	0.0164866
1725	FBgn0037549	563.493	0.595842	0.144726	4.11702	3.83801869632474e-05	0.000391671
1726	FBgn0040022	192.227	-1.80758	0.33901	-5.33194	9.71709947825184e-08	2.54583334647757e-06
1727	FBgn0058298	16.8935	1.37166	0.392027	3.4989	0.000467174	0.00314498
1728	FBgn0083962	112.241	-1.17784	0.1775	-6.63571	3.22939461366038e-11	2.30046875126042e-09
1729	FBgn0083987	217.636	-1.56569	0.335808	-4.66245	3.12466956550724e-06	4.87207061437245e-05
1730	FBgn0083989	4.20732	-2.84295	0.724243	-3.92542	8.65798936113608e-05	0.000779219
1731	FBgn0026401	813.94	-0.932365	0.180294	-5.17136	2.32393142836357e-07	5.49425783898798e-06
1732	FBgn0002566	234.342	-0.442794	0.14416	-3.07154	0.0021296	0.010841
1733	FBgn0003256	81.7734	-0.763584	0.263957	-2.89283	0.0038179	0.0175132
1734	FBgn0052218	131.556	-0.919305	0.243834	-3.77021	0.000163111	0.00131436
1735	FBgn0040007	13360.6	-1.1116	0.190469	-5.83614	5.3424961464747e-09	1.98729916383712e-07
1736	FBgn0039994	205.441	0.734239	0.224552	3.2698	0.00107625	0.00622942
1737	FBgn0058045	1413.29	0.724545	0.22161	3.26946	0.00107754	0.00623067
1738	FBgn0082968	13.2696	-2.1244	0.429133	-4.95045	7.40408757206317e-07	1.45400271077327e-05
1739	FBgn0083048	10.7974	-1.67826	0.469229	-3.57664	0.000348035	0.00244926
1740	FBgn0082999	13.0993	-1.70798	0.413168	-4.13385	3.56733589022076e-05	0.000368535
1741	FBgn0082927	4.67572	-2.32017	0.936832	-2.47662	0.0132634	0.0469236
1742	FBgn0082970	19.5251	-1.53241	0.382399	-4.00734	6.14051534181312e-05	0.000580483
1743	FBgn0083009	2.11818	-4.05543	1.34062	-3.02504	0.00248601	0.0122436
1744	FBgn0082974	42.1782	-1.70675	0.293713	-5.81093	6.21255901372168e-09	2.2798208986718e-07
1745	FBgn0083015	16.6725	-3.8626	0.569904	-6.77763	1.2216208178712e-11	9.57873762156703e-10
1746	FBgn0083041	67.6161	-2.62121	0.313468	-8.36199	6.1671078163963e-17	2.40054671753226e-14
1747	FBgn0083031	6.12524	-1.50639	0.57738	-2.60901	0.00908052	0.0346772
1748	FBgn0082967	15.4393	-2.07922	0.498301	-4.17261	3.01129818387436e-05	0.000323033
1749	FBgn0082987	7.45985	-1.83233	0.484738	-3.78004	0.000156805	0.00127444
1750	FBgn0046706	41.381	-1.0564	0.37991	-2.78066	0.00542483	0.0231545
1751	FBgn0082947	19.1635	-1.54083	0.41157	-3.74379	0.000181263	0.0014347
1752	FBgn0083057	48.6929	-1.35348	0.369165	-3.66633	0.000246054	0.00184916
1753	FBgn0082931	14.7719	-1.51816	0.357373	-4.24811	2.15579397176001e-05	0.000246053
1754	FBgn0082943	31.3617	-2.2576	0.427343	-5.28288	1.27170976899242e-07	3.23085425926537e-06
1755	FBgn0083040	61.2365	-2.57464	0.300822	-8.55867	1.1417543494585e-17	5.41042637162963e-15
1756	FBgn0082949	48.9017	-1.36394	0.308821	-4.4166	1.00267270968141e-05	0.000130563
1757	FBgn0082928	51.7288	-1.93489	0.265471	-7.28852	3.13375620808562e-13	4.49405380420069e-11
1758	FBgn0082973	38.2964	-1.26091	0.349433	-3.60845	0.000308033	0.00222335
1759	FBgn0051514	13.6997	-1.32871	0.523201	-2.53958	0.0110984	0.0407005
1760	FBgn0082923	20.9635	-2.03533	0.504744	-4.0324	5.52101043163727e-05	0.000530163
1761	FBgn0058469	154.076	-1.27598	0.248074	-5.14355	2.69591676628248e-07	6.21003848637358e-06
1762	FBgn0083029	8.00849	-1.9201	0.523513	-3.66772	0.000244719	0.00184393
1763	FBgn0082951	69.7635	-1.79212	0.334504	-5.35755	8.43557736854514e-08	2.24790605720718e-06
1764	FBgn0082979	17.6388	-2.14952	0.484336	-4.43807	9.0770132924725e-06	0.000119916
1765	FBgn0082969	8.82284	-1.8056	0.720735	-2.50521	0.0122377	0.044026
1766	FBgn0082926	4.02645	-2.49568	0.70334	-3.54832	0.000387697	0.00268627
1767	FBgn0024804	248.052	-2.92717	0.359188	-8.14941	3.65709082479357e-16	1.20783736058864e-13
1768	FBgn0083001	4.95327	-2.82987	0.679216	-4.16638	3.09474445606851e-05	0.000329713
1769	FBgn0069923	2779.13	0.748466	0.257864	2.90256	0.00370125	0.0170426
1770	FBgn0083014	5.9469	-1.6715	0.558521	-2.99273	0.00276495	0.0133459
1771	FBgn0082940	13.6058	-2.20172	0.439675	-5.0076	5.51131587383047e-07	1.13335531526186e-05
1772	FBgn0083044	23.5674	-1.78174	0.398782	-4.46796	7.8969233144252e-06	0.00010705
1773	FBgn0083033	15.0378	-1.69444	0.415001	-4.08297	4.4464336988381e-05	0.000442475
1774	FBgn0082988	6.65314	-1.90484	0.585857	-3.25137	0.00114849	0.0065597
1775	FBgn0082975	18.26	-0.959154	0.345133	-2.77909	0.00545121	0.0232441
1776	FBgn0082919	24.8559	-1.73527	0.383452	-4.5254	6.02827507221553e-06	8.55497005365586e-05
1777	FBgn0083012	13.1296	-1.32063	0.388963	-3.39526	0.000685624	0.0043128
1778	FBgn0083055	22.5102	-1.80205	0.413173	-4.36149	1.29179776885971e-05	0.000160357
1779	FBgn0083046	22.1377	-1.28217	0.389264	-3.29382	0.000988354	0.00578211
1780	FBgn0082929	31.1139	-2.19732	0.433583	-5.06783	4.02380689754255e-07	8.63296680636146e-06
1781	FBgn0082941	16.7817	-2.7761	0.405551	-6.84525	7.63439601349548e-12	6.45017691093699e-10
1782	FBgn0082983	22.8408	-1.8112	0.429314	-4.21884	2.45565135977568e-05	0.000274223
1783	FBgn0082950	28.8963	-2.2281	0.387406	-5.75133	8.85430126149989e-09	3.10299130061374e-07
1784	FBgn0083000	28.9791	-0.992959	0.32468	-3.05827	0.00222617	0.011259
1785	FBgn0083023	10.5817	-1.81733	0.51075	-3.55815	0.000373476	0.0026043
1786	FBgn0082981	45.3218	-2.96623	0.517611	-5.73062	1.00064978220456e-08	3.4404044089109e-07
1787	FBgn0083058	154.467	-1.42429	0.335171	-4.24945	2.14299411696349e-05	0.000245341
1788	FBgn0082939	96.2606	-2.17035	0.338236	-6.41666	1.39297285960852e-10	8.43445066492958e-09
1789	FBgn0083004	18.6184	-2.14316	0.456752	-4.69218	2.70305945184109e-06	4.35808357479527e-05
1790	FBgn0082957	43.7296	-1.36858	0.377776	-3.62273	0.00029151	0.00212804
1791	FBgn0083020	6.85783	-2.09392	0.616728	-3.39521	0.000685759	0.0043128
1792	FBgn0082958	8.43844	-1.30051	0.525443	-2.47508	0.0133206	0.0470757
1793	FBgn0083042	6.39952	-1.67192	0.609115	-2.74484	0.00605401	0.0252614
1794	FBgn0082952	29.2815	-1.79961	0.385421	-4.66921	3.02366368809304e-06	4.75539834581906e-05
1795	FBgn0082986	30.0044	-1.75081	0.423146	-4.13761	3.50940180219635e-05	0.000363238
1796	FBgn0082945	9.78084	-2.66091	0.503847	-5.28118	1.28353235357518e-07	3.23962128194759e-06
1797	FBgn0082948	5.49823	-2.18358	0.548439	-3.98145	6.84968130656623e-05	0.000636985
1798	FBgn0082930	22.8368	-2.0027	0.338879	-5.90977	3.42576232436734e-09	1.33853293131175e-07
1799	FBgn0082925	27.0112	-0.858202	0.295605	-2.9032	0.00369365	0.0170229
1800	FBgn0083027	54.1189	-1.9855	0.323977	-6.1285	8.87128866675271e-10	4.24070943767271e-08
1801	FBgn0082942	89.4487	-1.83462	0.372327	-4.92744	8.3316020335985e-07	1.60434859654046e-05
1802	FBgn0083005	16.6129	-1.96969	0.461448	-4.26848	1.96805122113595e-05	0.000228676
1803	FBgn0083035	2.58575	-3.49489	1.25475	-2.78533	0.00534736	0.0229272
1804	FBgn0083054	68.855	-1.38236	0.329761	-4.192	2.76502489254388e-05	0.000301662
1805	FBgn0082998	15.2161	-2.03734	0.441088	-4.61891	3.85769580617548e-06	5.85585328572514e-05
1806	FBgn0083030	5.50145	-1.90775	0.664325	-2.87172	0.00408247	0.0184933
1807	FBgn0082954	18.272	-2.77308	0.520725	-5.32542	1.00718443704697e-07	2.62614908597487e-06
1808	FBgn0020660	186.8	-1.01484	0.339705	-2.9874	0.00281358	0.0135447
1809	FBgn0083024	4.49014	-2.30649	0.678279	-3.4005	0.000672625	0.00424736
1810	FBgn0082962	10.1556	-2.93224	0.595906	-4.92065	8.62593200344546e-07	1.65226771363009e-05
1811	FBgn0085188	470.449	-0.719001	0.18793	-3.8259	0.000130297	0.00109745
1812	FBgn0085201	23.509	1.78841	0.532588	3.35796	0.000785205	0.00479975
1813	FBgn0085229	891.481	0.43184	0.145748	2.96292	0.00304738	0.0144573
1814	FBgn0085261	3.10266	-1.91338	0.771685	-2.47948	0.0131575	0.0466353
1815	FBgn0085279	440.47	-0.312592	0.119589	-2.61388	0.00895212	0.0342829
1816	FBgn0085313	66.1258	5.28337	1.46717	3.60106	0.000316919	0.00227094
1817	FBgn0085334	3.56679	3.4627	1.40672	2.46155	0.0138339	0.0484455
1818	FBgn0085339	5.47152	-2.98867	0.897932	-3.32839	0.000873488	0.00523085
1819	FBgn0085354	795.022	0.820399	0.24589	3.33644	0.000848578	0.00510693
1820	FBgn0085357	18.3445	-1.14737	0.344419	-3.33132	0.000864336	0.00518745
1821	FBgn0085358	46.0059	-5.0724	1.30063	-3.89996	9.62074221695034e-05	0.000842898
1822	FBgn0085400	67.3873	-0.960938	0.228629	-4.20306	2.63336397493345e-05	0.000290496
1823	FBgn0085409	13.8635	-1.13011	0.395863	-2.8548	0.00430644	0.0193072
1824	FBgn0085412	261.367	-0.997944	0.140429	-7.10638	1.19122965604821e-12	1.32961146194563e-10
1825	FBgn0085423	115.491	-0.572726	0.175995	-3.25423	0.00113702	0.00650859
1826	FBgn0085425	49.4715	-0.641465	0.250606	-2.55965	0.0104777	0.0388028
1827	FBgn0085426	77.0139	-0.633539	0.255341	-2.48115	0.0130958	0.0465102
1828	FBgn0085427	18.0668	-1.78467	0.361273	-4.93995	7.81442886390244e-07	1.52907468918622e-05
1829	FBgn0085430	289.169	-0.463635	0.180339	-2.5709	0.0101433	0.0378993
1830	FBgn0085432	175.206	-0.889195	0.198168	-4.48709	7.22030324873742e-06	9.94868332591519e-05
1831	FBgn0085436	1186.01	-0.41332	0.134137	-3.08132	0.00206085	0.0105254
1832	FBgn0085443	140.795	-0.709186	0.197896	-3.58362	0.000338859	0.0023982
1833	FBgn0085450	113.784	-0.610568	0.222354	-2.74593	0.006034	0.0251959
1834	FBgn0085451	106.697	-0.504867	0.200514	-2.51786	0.0118069	0.0427661
1835	FBgn0085455	16.0091	5.32899	2.02113	2.63664	0.0083732	0.0325607
1836	FBgn0085478	138.66	-1.36423	0.219153	-6.22501	4.81534179934312e-10	2.53538213869762e-08
1837	FBgn0085638	59.6571	-1.07578	0.29259	-3.67675	0.000236221	0.00179163
1838	FBgn0085813	120.795	-3.21338	0.974712	-3.29675	0.000978118	0.00574071
1839	FBgn0086023	17.3144	-2.04595	0.42574	-4.80564	1.54260530185094e-06	2.7117508362699e-05
1840	FBgn0086024	14.0847	-1.64376	0.462714	-3.55242	0.000381699	0.00264808
1841	FBgn0086025	32.1503	-2.19054	0.299874	-7.30486	2.77561920565583e-13	4.03352982965905e-11
1842	FBgn0086027	233.227	-1.29195	0.338698	-3.81446	0.000136484	0.00114075
1843	FBgn0086028	77.4903	-2.72883	0.313976	-8.69119	3.58648504460691e-18	2.17161669450948e-15
1844	FBgn0086039	12.392	-2.47115	0.471986	-5.23565	1.64401453602873e-07	4.008526717713e-06
1845	FBgn0086041	17.1564	-2.0127	0.430283	-4.67761	2.90244822148458e-06	4.60462637059104e-05
1846	FBgn0086048	17.7353	-2.41653	0.478118	-5.05424	4.32104718243548e-07	9.14467829929405e-06
1847	FBgn0086049	19.657	-2.8854	0.510084	-5.65671	1.54300077338403e-08	5.03507946979416e-07
1848	FBgn0086053	8.15574	-2.56646	0.688921	-3.72533	0.000195062	0.00152838
1849	FBgn0086057	31.4004	-1.9122	0.371112	-5.15262	2.56866272710017e-07	5.96926547178353e-06
1850	FBgn0086061	48.646	-1.67211	0.282742	-5.91391	3.34076404784501e-09	1.31923867237184e-07
1851	FBgn0086062	7.99835	-2.27496	0.50303	-4.5225	6.11131114487113e-06	8.66153188139798e-05
1852	FBgn0086063	20.1432	-2.01286	0.406038	-4.95733	7.14695316683031e-07	1.41113482908122e-05
1853	FBgn0086064	25.8403	-2.17881	0.420326	-5.18361	2.17637061153018e-07	5.17909678931603e-06
1854	FBgn0086065	6.31463	-1.70084	0.529655	-3.21123	0.00132169	0.00732345
1855	FBgn0086067	20.5045	-1.62131	0.379877	-4.26799	1.97242988793685e-05	0.000228941
1856	FBgn0086068	32.6955	-2.67478	0.377175	-7.09163	1.32543992192511e-12	1.44459697090618e-10
1857	FBgn0086069	2.32249	-3.2506	1.06788	-3.04397	0.00233476	0.0116996
1858	FBgn0086070	18.4031	-2.29749	0.467853	-4.9107	9.07534970952799e-07	1.72624922510605e-05
1859	FBgn0086074	4.84437	-2.16143	0.680778	-3.17494	0.00149867	0.00811026
1860	FBgn0086078	6.42281	-2.84157	0.587161	-4.83951	1.30159467492838e-06	2.34480667141231e-05
1861	FBgn0086079	17.2293	-2.65396	0.523177	-5.07277	3.92056511711901e-07	8.46143350722377e-06
1862	FBgn0086254	1383.19	0.303035	0.116185	2.60821	0.00910167	0.0347336
1863	FBgn0086355	1904.99	1.08305	0.247885	4.36916	1.24722872857278e-05	0.000155711
1864	FBgn0086358	225.984	-0.465465	0.140297	-3.31772	0.000907549	0.00539628
1865	FBgn0086359	99.7927	-0.537558	0.190036	-2.82872	0.00467345	0.0205802
1866	FBgn0086361	328.045	-2.43515	0.309757	-7.86149	3.79580594165809e-15	9.07456286200746e-13
1867	FBgn0086367	3.93933	-3.99938	1.22713	-3.25913	0.00111754	0.0064072
1868	FBgn0086371	336.276	0.311951	0.11637	2.68068	0.00734724	0.0294186
1869	FBgn0086372	257.065	-0.852496	0.214284	-3.97834	6.93985678089882e-05	0.00064263
1870	FBgn0086443	243.09	0.441644	0.158652	2.78372	0.00537394	0.0230049
1871	FBgn0086447	52.4837	0.700732	0.234737	2.98518	0.00283411	0.0136315
1872	FBgn0086451	137.562	1.03877	0.177811	5.842	5.15770207959588e-09	1.9451140126476e-07
1873	FBgn0086533	5.63801	-2.06403	0.641966	-3.21517	0.00130367	0.00724935
1874	FBgn0086600	28.0816	-2.36805	0.454871	-5.20598	1.92972340269756e-07	4.6224297507694e-06
1875	FBgn0086601	13.272	-1.51438	0.385437	-3.92899	8.53046555461971e-05	0.000770925
1876	FBgn0086658	6.08845	-2.57708	0.781675	-3.29686	0.000977709	0.00574071
1877	FBgn0086659	33.4411	-2.30063	0.448112	-5.13405	2.83569133608578e-07	6.49289913277287e-06
1878	FBgn0086662	11.0609	-2.1198	0.402093	-5.27192	1.35002107563334e-07	3.38250108122478e-06
1879	FBgn0086663	32.1077	-1.42194	0.325317	-4.37094	1.23712378416351e-05	0.000154973
1880	FBgn0086664	94.4237	-2.74881	0.386836	-7.10588	1.19554017130629e-12	1.32961146194563e-10
1881	FBgn0086665	21.6106	-2.05291	0.437847	-4.68863	2.75037959242734e-06	4.42129604393298e-05
1882	FBgn0086667	453.064	-4.22045	0.704937	-5.98699	2.13757400567817e-09	8.96054580303324e-08
1883	FBgn0086669	4.8986	-1.89867	0.671958	-2.82558	0.00471948	0.0207493
1884	FBgn0086670	31.8924	-2.69938	0.390161	-6.91864	4.56007239275816e-12	4.04066902509522e-10
1885	FBgn0086671	31.567	-2.70501	0.367819	-7.35418	1.9210493999757e-13	3.07904667799046e-11
1886	FBgn0086672	22.6186	-2.671	0.446323	-5.98446	2.17104444997304e-09	9.03137918330387e-08
1887	FBgn0086674	123.081	-1.54471	0.219769	-7.02881	2.08300162055758e-12	2.04528240202316e-10
1888	FBgn0086676	229.679	0.602321	0.149482	4.02938	5.59231615760929e-05	0.000536066
1889	FBgn0086680	43.8735	-1.28207	0.28455	-4.50561	6.61820598995064e-06	9.25984735336368e-05
1890	FBgn0086681	2.75824	-2.33908	0.926232	-2.52537	0.0115575	0.0420165
1891	FBgn0085407	26.0189	-1.18802	0.466416	-2.54712	0.0108616	0.0399663
1892	FBgn0086686	476.02	-1.01952	0.170801	-5.96906	2.38624196461722e-09	9.80960453621289e-08
1893	FBgn0086691	411.171	0.81728	0.226329	3.61103	0.000304985	0.0022116
1894	FBgn0086694	190.451	0.477462	0.170893	2.79393	0.00520721	0.022441
1895	FBgn0086706	922.5	0.490795	0.154864	3.1692	0.00152858	0.0082516
1896	FBgn0086708	185.306	-1.06547	0.21831	-4.88054	1.05794576053479e-06	1.94772818311972e-05
1897	FBgn0086710	7797.04	-0.484874	0.114529	-4.23363	2.2994891810297e-05	0.000259442
1898	FBgn0086757	71.5635	-1.13654	0.22917	-4.95939	7.07146304017455e-07	1.3987636238632e-05
1899	FBgn0086758	289.229	-1.55848	0.318552	-4.89238	9.96215123129994e-07	1.86559254759344e-05
1900	FBgn0086895	46.3125	-1.33714	0.346646	-3.85735	0.000114623	0.000982906
1901	FBgn0086906	1601.55	-0.993353	0.244415	-4.0642	4.81965390994033e-05	0.000473665
1902	FBgn0086908	226.45	0.549012	0.202741	2.70795	0.0067701	0.0275121
1903	FBgn0087002	1779.96	-1.23556	0.278213	-4.44104	8.95250062401807e-06	0.000118847
1904	FBgn0087011	23.759	-1.29084	0.425089	-3.03663	0.00239238	0.0119444
1905	FBgn0087013	1054.78	0.425792	0.132299	3.2184	0.00128907	0.00719121
1906	FBgn0087035	210.186	-2.20332	0.314489	-7.00604	2.45157637777645e-12	2.28373768729791e-10
1907	FBgn0087040	2055.93	3.05782	0.504008	6.06701	1.30309658198449e-09	6.01798713858006e-08
1908	FBgn0243512	316.175	-0.783806	0.159612	-4.91069	9.07551890986113e-07	1.72624922510605e-05
1909	FBgn0243513	7.5942	1.51606	0.544665	2.78347	0.00537813	0.0230138
1910	FBgn0250746	868.667	0.504572	0.0924503	5.45777	4.82151465710915e-08	1.3720545234421e-06
1911	FBgn0250754	323.257	-1.9223	0.320796	-5.99227	2.06930305383006e-09	8.71954745902764e-08
1912	FBgn0250757	109.823	3.98615	1.23313	3.23254	0.00122697	0.00690025
1913	FBgn0250788	359.651	-1.03845	0.28201	-3.68232	0.000231122	0.00175785
1914	FBgn0250789	631.475	-0.969834	0.158061	-6.13581	8.47256091904316e-10	4.08594873701997e-08
1915	FBgn0250815	141.272	-3.19165	1.05956	-3.01225	0.00259322	0.0126515
1916	FBgn0250819	203.512	-1.53065	0.374926	-4.08254	4.45461984653648e-05	0.000442579
1917	FBgn0250823	632.227	-1.18336	0.211958	-5.583	2.36405451879822e-08	7.36166577153764e-07
1918	FBgn0250835	44.4209	-2.03722	0.31353	-6.49769	8.15639889805941e-11	5.26015334851773e-09
1919	FBgn0250843	1426.83	0.526245	0.110166	4.77684	1.78072664537479e-06	3.0806570964984e-05
1920	FBgn0250848	1755.69	0.857728	0.200939	4.26859	1.96711409787518e-05	0.000228676
1921	FBgn0250867	72.5851	-1.04237	0.395077	-2.6384	0.00832992	0.0324939
1922	FBgn0250871	62.8222	-1.89057	0.279626	-6.76107	1.36976800042998e-11	1.04597743229064e-09
1923	FBgn0250906	140.173	0.562863	0.196889	2.85878	0.00425275	0.0191295
1924	FBgn0259098	8.61305	2.46581	0.704777	3.4987	0.000467529	0.00314543
1925	FBgn0259099	4.18878	-1.72318	0.674929	-2.55312	0.0106761	0.0393903
1926	FBgn0259108	16.718	-2.70416	0.639427	-4.22903	2.34700953697386e-05	0.000262899
1927	FBgn0259110	8.70175	-2.13866	0.502496	-4.25607	2.08047241663323e-05	0.000239694
1928	FBgn0259112	17.4465	-0.943912	0.35975	-2.6238	0.00869547	0.0335512
1929	FBgn0259113	32.609	-1.32995	0.410187	-3.24231	0.00118563	0.00672574
1930	FBgn0259143	671.233	-0.776211	0.160814	-4.82677	1.38763160144578e-06	2.47525316270991e-05
1931	FBgn0259145	17.8849	-1.98342	0.398045	-4.98292	6.26327628516774e-07	1.26180126122076e-05
1932	FBgn0259163	39.1617	-1.46693	0.278223	-5.27251	1.34568872662627e-07	3.37941507638241e-06
1933	FBgn0259164	4.212	5.11964	1.16308	4.4018	1.07358185404199e-05	0.000138146
1934	FBgn0259168	367.164	-1.65806	0.205596	-8.06465	7.34440012976931e-16	2.22351713928766e-13
1935	FBgn0259174	147.884	-0.637355	0.149899	-4.25188	2.11979768882468e-05	0.000243453
1936	FBgn0259175	37.3824	-0.911434	0.270913	-3.36431	0.000767352	0.00472221
1937	FBgn0259176	1103.63	-1.4277	0.195223	-7.31319	2.60880348869417e-13	3.84234448963213e-11
1938	FBgn0259178	56.912	0.691207	0.261514	2.6431	0.00821518	0.0322076
1939	FBgn0259196	4.3575	-2.82024	0.874597	-3.22462	0.0012614	0.00705385
1940	FBgn0259209	2164.56	0.686313	0.149204	4.59982	4.2285175355579e-06	6.27028743129871e-05
1941	FBgn0259210	7.10002	-1.24779	0.507337	-2.45949	0.0139136	0.0486313
1942	FBgn0259214	282.977	-1.59569	0.37128	-4.29781	1.72495503193979e-05	0.000203908
1943	FBgn0259216	35.7917	-1.63723	0.419387	-3.90386	9.46693178584658e-05	0.000831427
1944	FBgn0259221	68.825	-0.627213	0.182412	-3.43844	0.000585081	0.00376656
1945	FBgn0259229	70.2086	1.28564	0.300271	4.28161	1.85547621744332e-05	0.000217216
1946	FBgn0259242	24.3735	-1.43126	0.298798	-4.79007	1.66722785696627e-06	2.90737862609206e-05
1947	FBgn0259244	123.887	-0.815403	0.151246	-5.39123	6.99769225599211e-08	1.89721014671786e-06
1948	FBgn0259481	253.218	-0.592009	0.144966	-4.08379	4.43064595902148e-05	0.000441404
1949	FBgn0259483	244.944	0.770085	0.1315	5.85615	4.7372450598484e-09	1.80528789885621e-07
1950	FBgn0259682	1495.38	2.07715	0.42377	4.90159	9.50622148239181e-07	1.79253127917973e-05
1951	FBgn0259685	216.3	-1.41096	0.195874	-7.20338	5.87389253512129e-13	7.80726277320573e-11
1952	FBgn0259714	6.55649	-1.39986	0.539784	-2.59337	0.00950398	0.0360041
1953	FBgn0259715	176.33	0.716098	0.291963	2.4527	0.0141789	0.0493253
1954	FBgn0259735	334.174	-0.615667	0.137613	-4.47389	7.68076068672994e-06	0.000104772
1955	FBgn0259736	63.3948	-1.02707	0.357896	-2.86974	0.00410808	0.0185784
1956	FBgn0259742	53.709	-1.12197	0.224444	-4.99889	5.76608206027697e-07	1.17466408177493e-05
1957	FBgn0259749	132.718	0.531825	0.20607	2.5808	0.00985722	0.0370027
1958	FBgn0259834	59.0396	1.25989	0.290514	4.33678	1.44585826213852e-05	0.000175679
1959	FBgn0259938	217.781	-0.941122	0.225082	-4.18125	2.89914328520758e-05	0.000312849
1960	FBgn0259984	510.645	-1.29475	0.196619	-6.58508	4.54633087194231e-11	3.11638114297479e-09
1961	FBgn0259994	341.898	1.14542	0.27823	4.11681	3.84160683549788e-05	0.000391671
1962	FBgn0259998	8.98398	3.088	1.22009	2.53096	0.0113752	0.0415199
1963	FBgn0260002	12.4458	-2.07153	0.439341	-4.71509	2.41604407836363e-06	3.97171408900229e-05
1964	FBgn0260005	75.8865	2.45037	0.294977	8.30699	9.81615088139477e-17	3.56620761521072e-14
1965	FBgn0260011	10.6526	1.6992	0.639007	2.65912	0.00783447	0.0310388
1966	FBgn0260243	60.0357	0.663265	0.239062	2.77444	0.0055296	0.0234685
1967	FBgn0260388	5.66668	-2.66122	0.624224	-4.26325	2.01477098140567e-05	0.000233606
1968	FBgn0260393	7.10142	-3.0723	0.790793	-3.88509	0.000102292	0.000885526
1969	FBgn0260396	73.7598	4.28523	1.31045	3.27005	0.00107528	0.00622711
1970	FBgn0260397	39.3426	-1.38419	0.25517	-5.42456	5.80986878551231e-08	1.60715126632738e-06
1971	FBgn0260399	206.292	1.51824	0.239657	6.33507	2.37227203588253e-10	1.37528685739807e-08
1972	FBgn0260400	105.804	-1.32862	0.235571	-5.64003	1.70022105135368e-08	5.45020859961874e-07
1973	FBgn0260653	10.4968	-2.34872	0.447267	-5.25126	1.51058426982401e-07	3.71644649137966e-06
1974	FBgn0260658	8.44853	-1.73834	0.549564	-3.16313	0.00156081	0.0083641
1975	FBgn0260659	229.879	0.395808	0.142212	2.78323	0.00538212	0.0230219
1976	FBgn0260660	91.493	-0.68541	0.260672	-2.6294	0.00855361	0.0330705
1977	FBgn0260722	176.328	-0.581962	0.135026	-4.31001	1.63245649041615e-05	0.000194237
1978	FBgn0260744	360.958	0.758904	0.179515	4.22751	2.36287757196556e-05	0.000264405
1979	FBgn0260749	155.008	-0.546357	0.160772	-3.39834	0.000677956	0.00427854
1980	FBgn0260753	147.664	-0.965459	0.180312	-5.35439	8.58458626853063e-08	2.28203428635891e-06
1981	FBgn0260764	13.4201	1.58586	0.637441	2.48785	0.0128517	0.0458346
1982	FBgn0260771	68.7839	1.32618	0.290041	4.57239	4.82189007756636e-06	7.01652602875778e-05
1983	FBgn0260779	24.3387	-0.748232	0.29794	-2.51135	0.0120271	0.0433764
1984	FBgn0260780	294.633	1.67731	0.360213	4.65645	3.21712255980002e-06	4.98768403687915e-05
1985	FBgn0260789	116.302	-1.84016	0.280967	-6.54939	5.77716626794228e-11	3.91089038225484e-09
1986	FBgn0260795	291.611	0.752823	0.203076	3.7071	0.000209648	0.0016249
1987	FBgn0260798	238.369	-0.527614	0.160105	-3.29542	0.000982732	0.00575849
1988	FBgn0260799	233.239	-1.22229	0.231146	-5.28795	1.23696288206184e-07	3.15729706126277e-06
1989	FBgn0260812	9.25614	-2.71509	0.649568	-4.17985	2.9170467219385e-05	0.00031447
1990	FBgn0260858	243.21	-0.834245	0.215233	-3.87602	0.00010618	0.000918457
1991	FBgn0260866	6.39132	-4.80325	1.07438	-4.47071	7.79607284964294e-06	0.000106079
1992	FBgn0260874	11.2889	-1.23869	0.501295	-2.47099	0.013474	0.0475408
1993	FBgn0260934	476.345	-0.527545	0.110801	-4.76118	1.92468898576936e-06	3.28796007145773e-05
1994	FBgn0260936	446.994	-0.524557	0.133682	-3.92392	8.71181317283935e-05	0.000780839
1995	FBgn0260938	81.1426	-0.688804	0.180982	-3.80592	0.000141276	0.00116915
1996	FBgn0260945	243.714	-0.951523	0.133102	-7.14883	8.75216478681876e-13	1.07179600012964e-10
1997	FBgn0260965	27.4531	-1.86774	0.446586	-4.18226	2.88626121537106e-05	0.000312429
1998	FBgn0260970	452.433	-0.654831	0.157484	-4.15808	3.2092762091438e-05	0.000339694
1999	FBgn0260972	210.551	0.719334	0.260227	2.76426	0.0057052	0.0240174
[truncated: 1,141 more rows]

## Sheet: Bamhypo_UnmatedD3_wMel3
	gene	baseMean	log2FoldChange	lfcSE	stat	pvalue	padj
1	FBgn0053217	27.7196	-1.05709	0.319068	-3.31304	0.000922866	0.00669503
2	FBgn0024989	9.97502	-1.06478	0.408662	-2.60552	0.00917336	0.0396641
3	FBgn0004170	1.16524	-4.82802	1.51459	-3.18767	0.00143424	0.00958259
4	FBgn0023536	73.7096	0.728054	0.192975	3.77278	0.000161439	0.00169208
5	FBgn0023537	610.716	0.978081	0.178131	5.4908	4.00113790707051e-08	1.87330809146896e-06
6	FBgn0052816	67.2982	-1.52255	0.324721	-4.68879	2.74830975935751e-06	6.46217613328577e-05
7	FBgn0027343	115.573	0.805513	0.212711	3.78688	0.00015255	0.00161484
8	FBgn0015799	553.851	1.43675	0.265784	5.4057	6.45545133877815e-08	2.82339657730593e-06
9	FBgn0040339	126.129	0.710977	0.214064	3.32133	0.000895908	0.00656217
10	FBgn0040347	40.9394	1.22654	0.309462	3.96345	7.38730633629718e-05	0.000892185
11	FBgn0042146	74.9729	-1.20032	0.284673	-4.21648	2.48144449083297e-05	0.000366869
12	FBgn0040397	201.895	-1.01308	0.149423	-6.77992	1.20242721236337e-11	2.20334420913757e-09
13	FBgn0026143	142.906	0.90078	0.191616	4.70096	2.58936675443608e-06	6.23907570569616e-05
14	FBgn0040351	9.53978	-1.44315	0.420742	-3.43	0.000603575	0.00479073
15	FBgn0040350	64.4288	4.99565	1.36517	3.65936	0.000252842	0.00242527
16	FBgn0052814	85.1552	-0.760734	0.18135	-4.19484	2.73066567372209e-05	0.0003981
17	FBgn0040364	227.967	-0.861711	0.209563	-4.11195	3.92336361666759e-05	0.000533216
18	FBgn0029568	134.105	4.74944	1.50594	3.1538	0.00161161	0.0104376
19	FBgn0004650	278.786	2.51307	0.39229	6.40617	1.49222637900962e-10	1.89251052738241e-08
20	FBgn0023169	251.001	0.382851	0.130136	2.94193	0.00326175	0.0181488
21	FBgn0024986	304.56	0.647114	0.251727	2.5707	0.0101493	0.042644
22	FBgn0000826	146.661	1.58299	0.455879	3.4724	0.000515829	0.00423665
23	FBgn0024365	225.624	1.10006	0.222822	4.93695	7.93532240600862e-07	2.33484960062823e-05
24	FBgn0024360	99.648	1.22631	0.220236	5.56816	2.57448301247655e-08	1.29675855244553e-06
25	FBgn0024366	36.5672	0.730594	0.257115	2.84151	0.00449008	0.0231092
26	FBgn0025641	121.902	0.820566	0.218086	3.76258	0.000168171	0.00174885
27	FBgn0026876	38.2286	-0.953069	0.357599	-2.66519	0.00769445	0.0346071
28	FBgn0040368	1.38813	-3.75394	1.36476	-2.75061	0.00594838	0.0285162
29	FBgn0023130	11.5717	1.43053	0.519691	2.75265	0.00591148	0.0283901
30	FBgn0023522	135.239	0.449535	0.173617	2.58923	0.00961898	0.0410564
31	FBgn0003964	169.56	0.81081	0.178525	4.54172	5.57965128193952e-06	0.000114259
32	FBgn0023517	195.893	0.496181	0.159268	3.11539	0.00183703	0.0115595
33	FBgn0023515	143.531	1.04431	0.19999	5.22183	1.77163904628496e-07	6.65334974696697e-06
34	FBgn0028969	740.481	-0.43236	0.108351	-3.99035	6.59749614393178e-05	0.00081736
35	FBgn0024984	135.233	1.75269	0.390048	4.49352	7.0054525560807e-06	0.00013488
36	FBgn0023549	108.227	-1.32593	0.352096	-3.76583	0.000165999	0.00173134
37	FBgn0003048	94.9756	-0.52213	0.179521	-2.90846	0.00363216	0.0196496
38	FBgn0000810	99.4584	0.761807	0.234293	3.25151	0.00114794	0.00798453
39	FBgn0003079	202.83	0.761557	0.185676	4.10155	4.10397917500188e-05	0.00055422
40	FBgn0044047	380.882	-1.8247	0.344444	-5.29751	1.17391503464539e-07	4.68552935254145e-06
41	FBgn0023528	660.215	-0.522072	0.19312	-2.70335	0.00686434	0.0316367
42	FBgn0001330	27.3114	-1.83344	0.528435	-3.46957	0.000521297	0.00426837
43	FBgn0004397	297.19	-0.47586	0.137126	-3.47024	0.000519988	0.00426094
44	FBgn0023542	63.4957	1.23793	0.277727	4.45736	8.29755152900612e-06	0.000154985
45	FBgn0013432	288.756	0.987141	0.195846	5.04039	4.6458717359788e-07	1.52867878668677e-05
46	FBgn0004861	18.9612	-0.959658	0.371298	-2.5846	0.00974915	0.0414324
47	FBgn0040394	44.2256	0.671217	0.225293	2.9793	0.00288907	0.016493
48	FBgn0003371	267.45	-0.708978	0.178347	-3.97527	7.02995718156917e-05	0.000859774
49	FBgn0024993	52.0852	-0.881094	0.351596	-2.50598	0.0122112	0.0491966
50	FBgn0000928	24.5998	-0.991557	0.320687	-3.09197	0.0019883	0.012295
51	FBgn0000927	160.343	1.48759	0.301737	4.9301	8.2187102814857e-07	2.40629346753802e-05
52	FBgn0024980	132.55	-0.988462	0.228137	-4.33275	1.47258548932759e-05	0.00024416
53	FBgn0000376	67.7145	1.01639	0.327915	3.09955	0.00193816	0.0120743
54	FBgn0024995	24.6981	3.30078	1.24163	2.65842	0.0078507	0.0351463
55	FBgn0028369	102.076	-0.521337	0.194478	-2.6807	0.00734678	0.0333985
56	FBgn0029664	74.5783	0.736975	0.231873	3.17836	0.00148113	0.00977832
57	FBgn0023215	792.637	0.434796	0.135136	3.21746	0.00129331	0.00881108
58	FBgn0015286	216.159	-0.967401	0.229347	-4.21806	2.46412239005519e-05	0.000366275
59	FBgn0025118	2.04934	-3.82724	1.42893	-2.6784	0.0073975	0.0335486
60	FBgn0029687	3220.12	-0.622203	0.112453	-5.53302	3.1476120869502e-08	1.52809294539663e-06
61	FBgn0029685	237.12	0.901686	0.312091	2.88918	0.00386251	0.0205768
62	FBgn0026084	6695.23	-1.52193	0.264793	-5.74761	9.05121119679865e-09	5.56047818494659e-07
63	FBgn0026085	28.6985	0.902838	0.348043	2.59404	0.0094855	0.0407103
64	FBgn0029697	411.719	6.7527	1.6146	4.18227	2.88609998987956e-05	0.000416194
65	FBgn0002707	61.598	0.762678	0.239349	3.18647	0.0014402	0.00960249
66	FBgn0029703	7.57732	-1.66486	0.580927	-2.86587	0.0041586	0.0217146
67	FBgn0052774	182.104	6.80379	1.56376	4.35091	1.35575382449362e-05	0.000230543
68	FBgn0041252	622.509	3.36513	1.22986	2.7362	0.00621539	0.0294984
69	FBgn0029696	125.891	8.71627	1.98559	4.38977	1.13468295970484e-05	0.00019999
70	FBgn0026079	196.709	0.511291	0.14259	3.58573	0.00033614	0.00304561
71	FBgn0022768	95.0661	-0.983923	0.245419	-4.00916	6.09363723059696e-05	0.00077099
72	FBgn0011760	3730.79	-0.949408	0.241813	-3.92621	8.62934087598326e-05	0.00100452
73	FBgn0028325	689.769	0.646639	0.166152	3.89185	9.94832779250847e-05	0.00113202
74	FBgn0029733	103.008	1.39183	0.334888	4.15612	3.23700709343764e-05	0.000458095
75	FBgn0052772	298.171	-0.514387	0.145399	-3.53776	0.00040354	0.00350968
76	FBgn0029737	141.629	0.470798	0.183607	2.56416	0.0103425	0.0433219
77	FBgn0029728	11.855	-1.17269	0.411421	-2.85034	0.00436731	0.0226087
78	FBgn0011761	7318.83	2.50147	0.645076	3.8778	0.000105407	0.00118798
79	FBgn0029755	81.0512	0.623454	0.22373	2.78664	0.00532579	0.0261834
80	FBgn0029750	10.9191	-1.53912	0.564474	-2.72665	0.00639816	0.030075
81	FBgn0052767	852.689	-0.396892	0.120845	-3.28429	0.0010224	0.00728776
82	FBgn0026751	93.9633	-1.34514	0.275849	-4.87636	1.08062113785006e-06	3.00650299818598e-05
83	FBgn0029763	240.911	0.606365	0.180253	3.36396	0.000768334	0.00582652
84	FBgn0029765	23.074	1.19508	0.467558	2.556	0.0105882	0.0440435
85	FBgn0029766	152.184	-0.8611	0.2783	-3.09414	0.00197386	0.0122464
86	FBgn0029778	162.339	-0.583205	0.195085	-2.98949	0.00279441	0.0160709
87	FBgn0029756	52.229	0.657361	0.254796	2.57996	0.00988131	0.0418734
88	FBgn0000394	19.7202	-1.17577	0.401737	-2.92673	0.00342551	0.0187372
89	FBgn0052761	2.5046	-3.26002	0.963716	-3.38276	0.000717625	0.00552275
90	FBgn0029823	792.644	0.500013	0.188164	2.65733	0.00787631	0.0352164
91	FBgn0029818	192.789	0.598221	0.13235	4.52001	6.1837830943263e-06	0.000122339
92	FBgn0029800	224.431	0.75624	0.279762	2.70315	0.00686852	0.0316422
93	FBgn0052758	81.8409	-0.386872	0.149948	-2.58005	0.00987873	0.0418734
94	FBgn0029824	65.1262	-0.609698	0.235335	-2.59076	0.00957637	0.0409316
95	FBgn0029833	390.744	0.498234	0.176017	2.83061	0.00464592	0.0236706
96	FBgn0029840	35.3146	-1.42461	0.423018	-3.36772	0.000757916	0.00577843
97	FBgn0005390	51.0003	1.82454	0.333715	5.46735	4.56813020411603e-08	2.11087338301501e-06
98	FBgn0029858	28.9784	1.55012	0.517177	2.99727	0.00272411	0.0157347
99	FBgn0000524	155.97	0.773825	0.194823	3.97193	7.12913752134493e-05	0.000866916
100	FBgn0003655	117.7	2.16481	0.342596	6.31886	2.6350139478331e-10	2.91718002474689e-08
101	FBgn0026015	250.342	0.504179	0.167173	3.01592	0.00256204	0.0149529
102	FBgn0026438	1.21818	-4.40366	1.50112	-2.93358	0.00335077	0.018458
103	FBgn0031263	936.002	0.356115	0.121428	2.93272	0.00336006	0.0184934
104	FBgn0043364	169.838	-1.3955	0.22079	-6.32051	2.60703623972888e-10	2.91658749008827e-08
105	FBgn0031258	30.2086	-0.917513	0.253491	-3.61951	0.000295157	0.00273968
106	FBgn0015924	673.493	-1.32922	0.194939	-6.81863	9.19140475395824e-12	1.71379385482576e-09
107	FBgn0067779	30.8037	-1.83807	0.423866	-4.33645	1.44802506870227e-05	0.000242
108	FBgn0031216	76.1664	-0.687005	0.186541	-3.68286	0.00023063	0.00225226
109	FBgn0001142	275.41	1.28093	0.298223	4.29523	1.74514634470728e-05	0.000279721
110	FBgn0031229	311.526	0.474451	0.115973	4.09106	4.29409165198905e-05	0.000572617
111	FBgn0020622	723.932	-0.78505	0.145098	-5.41047	6.28596392898452e-08	2.76062911724163e-06
112	FBgn0017457	582.523	0.846631	0.200207	4.22878	2.34961882225894e-05	0.000352211
113	FBgn0002121	281.109	-0.552744	0.150092	-3.6827	0.000230778	0.00225226
114	FBgn0036974	869.316	0.365292	0.132616	2.75451	0.00587794	0.0282545
115	FBgn0052425	987.067	0.555471	0.116794	4.756	1.97469415024188e-06	5.0571203442821e-05
116	FBgn0037007	527.536	-1.38524	0.3037	-4.56121	5.08588004220139e-06	0.000105778
117	FBgn0052428	445.464	-0.380048	0.139363	-2.72703	0.00639068	0.0300649
118	FBgn0036992	2.85674	-3.44062	1.12536	-3.05735	0.00223304	0.0134159
119	FBgn0028978	86.1777	-0.774934	0.204298	-3.79316	0.000148745	0.00157928
120	FBgn0027565	188.48	0.630233	0.170163	3.70369	0.000212483	0.00211251
121	FBgn0037016	522.905	-0.935058	0.230956	-4.04863	5.15173264462527e-05	0.000664473
122	FBgn0037024	592.797	0.847296	0.232701	3.64113	0.000271443	0.00257548
123	FBgn0037027	281.903	-0.457818	0.178448	-2.56556	0.010301	0.0431871
124	FBgn0027055	476.344	0.510675	0.17107	2.98517	0.00283418	0.016282
125	FBgn0037021	51.0743	0.878159	0.267588	3.28176	0.00103163	0.0073388
126	FBgn0037073	8.54358	-1.82982	0.633444	-2.88869	0.00386851	0.0205984
127	FBgn0037094	308.306	-0.454303	0.139383	-3.25939	0.00111652	0.00780682
128	FBgn0052438	161.532	-1.02693	0.284442	-3.61033	0.000305808	0.00281922
129	FBgn0052441	823.167	0.290343	0.107132	2.71013	0.00672573	0.0311736
130	FBgn0037102	352.17	0.345795	0.135046	2.56057	0.01045	0.0435712
131	FBgn0037098	55.3669	-0.69407	0.196243	-3.53678	0.000405032	0.00351977
132	FBgn0029152	263.917	-0.609798	0.212496	-2.8697	0.00410864	0.0214895
133	FBgn0037081	39.1514	-2.65985	0.530113	-5.01751	5.23454131383849e-07	1.66690777678468e-05
134	FBgn0037070	24.2401	-1.08166	0.424761	-2.54652	0.0108805	0.0449741
135	FBgn0037135	738.188	0.450603	0.153253	2.94025	0.00327943	0.018172
136	FBgn0037130	10.1723	-1.90229	0.423388	-4.49301	7.02219174028127e-06	0.000134958
137	FBgn0037120	80.9712	-0.526744	0.196598	-2.6793	0.00737757	0.0334937
138	FBgn0037105	27.3839	-0.828929	0.330028	-2.51169	0.0120153	0.0486144
139	FBgn0037140	17.5349	0.999286	0.384194	2.60099	0.00929547	0.0400455
140	FBgn0037151	40.7255	-0.776966	0.264373	-2.9389	0.00329376	0.0182323
141	FBgn0037150	82.486	-0.619964	0.225479	-2.74954	0.00596792	0.0285836
142	FBgn0037141	21.8439	-1.38105	0.456062	-3.0282	0.00246017	0.0145018
143	FBgn0004449	141.507	-0.608125	0.144584	-4.20604	2.59878733129551e-05	0.000382547
144	FBgn0052452	84.194	0.964773	0.302159	3.19293	0.00140837	0.00943171
145	FBgn0037185	12.9148	-2.87565	0.462498	-6.21765	5.04670637202278e-10	4.96633290017205e-08
146	FBgn0052451	231.587	-0.434232	0.123092	-3.52769	0.000419196	0.00360746
147	FBgn0037186	22.9732	0.973132	0.360879	2.69657	0.00700587	0.0321634
148	FBgn0037203	358.707	1.80359	0.433257	4.16287	3.14270207009393e-05	0.00044773
149	FBgn0037205	54.1545	-1.31856	0.288579	-4.56914	4.89738268192234e-06	0.000102459
150	FBgn0044324	129.039	-0.489396	0.152336	-3.21262	0.00131532	0.00890961
151	FBgn0020518	58.2858	-1.86109	0.240336	-7.74368	9.65804160121046e-15	5.70253700764805e-12
152	FBgn0037405	79.0588	5.21539	1.74961	2.98089	0.00287415	0.0164405
153	FBgn0027527	1.37485	-3.55838	1.42408	-2.49873	0.012464	0.0499631
154	FBgn0037379	123.82	0.690936	0.200742	3.4419	0.000577635	0.00463561
155	FBgn0037382	223.709	0.598299	0.234982	2.54615	0.0108918	0.0449769
156	FBgn0037378	105.02	0.511661	0.181136	2.82474	0.00473194	0.0239595
157	FBgn0037347	45.6759	-0.771817	0.239167	-3.2271	0.00125053	0.008547
158	FBgn0037368	72.0919	0.907559	0.292078	3.10725	0.00188837	0.0118265
159	FBgn0037369	145.659	0.415404	0.166016	2.50219	0.0123428	0.0495952
160	FBgn0037360	262.372	-0.959999	0.307731	-3.11961	0.00181092	0.011429
161	FBgn0037350	71.087	0.996435	0.34389	2.89754	0.00376105	0.0201474
162	FBgn0037315	154.791	-0.444335	0.163907	-2.71089	0.00671022	0.0311153
163	FBgn0004913	168.081	-0.61524	0.212374	-2.89697	0.00376785	0.0201737
164	FBgn0004183	345.165	-2.2555	0.31701	-7.11491	1.11987445722126e-12	2.90293310520671e-10
165	FBgn0037262	190.476	0.513383	0.178395	2.87778	0.00400478	0.0211021
166	FBgn0022981	174.521	1.2911	0.312619	4.12996	3.62829828148681e-05	0.000502758
167	FBgn0037279	97.6171	-1.22276	0.309558	-3.95003	7.81429863486159e-05	0.000928401
168	FBgn0037239	93.2359	0.641161	0.240306	2.6681	0.00762813	0.0343962
169	FBgn0037240	134.083	-0.489119	0.145795	-3.35484	0.000794104	0.00596448
170	FBgn0037249	1037.6	0.428233	0.121426	3.5267	0.000420778	0.00361522
171	FBgn0037242	8.39543	-2.08371	0.53283	-3.91064	9.2051672916928e-05	0.00105706
172	FBgn0037236	107.189	0.63533	0.196394	3.23498	0.00121653	0.00834145
173	FBgn0000299	4766.44	1.57417	0.204391	7.70176	1.34203119719164e-14	7.13155378187638e-12
174	FBgn0031682	64.0987	0.7731	0.276469	2.79634	0.00516849	0.0255968
175	FBgn0031684	790.095	0.183759	0.073173	2.5113	0.0120289	0.0486144
176	FBgn0016075	2832.44	1.58606	0.190897	8.30847	9.694765620772e-17	1.03035969017565e-13
177	FBgn0053113	1215.71	-0.534394	0.20349	-2.62615	0.00863571	0.0379258
178	FBgn0031696	102.891	-0.797713	0.188529	-4.23124	2.32406464800687e-05	0.000349366
179	FBgn0016076	87.6565	-1.04533	0.297205	-3.51722	0.000436099	0.00371979
180	FBgn0000228	109.234	-0.798402	0.145175	-5.49957	3.80727456945928e-08	1.79838729440948e-06
181	FBgn0003716	29.3216	-1.02491	0.297706	-3.44268	0.00057598	0.00462699
182	FBgn0000318	219.024	0.514954	0.162044	3.17787	0.00148361	0.00978757
183	FBgn0031711	68.9432	0.564431	0.191599	2.9459	0.00322012	0.0179745
184	FBgn0031717	102.272	-0.670635	0.212401	-3.1574	0.00159183	0.0103474
185	FBgn0031716	4.83524	-2.11615	0.64648	-3.27334	0.00106285	0.00749567
186	FBgn0031713	54.8109	0.798827	0.257287	3.1048	0.00190405	0.0119037
187	FBgn0043362	32.1629	-0.822133	0.327279	-2.51203	0.0120039	0.0486144
188	FBgn0031738	85.1804	-0.546547	0.182256	-2.9988	0.00271048	0.0156645
189	FBgn0031760	25.028	-2.68373	0.468281	-5.73103	9.98238933168412e-09	5.96027156276061e-07
190	FBgn0031772	96.376	0.897119	0.220694	4.06499	4.80350394567971e-05	0.000627941
191	FBgn0031776	170.816	0.706871	0.282093	2.5058	0.0122173	0.0492027
192	FBgn0031771	335.67	0.67584	0.186133	3.63095	0.00028238	0.00265118
193	FBgn0029161	25.937	-0.97265	0.247232	-3.93416	8.34868999906253e-05	0.000978077
194	FBgn0031764	182.188	0.77435	0.297088	2.60646	0.0091483	0.0396097
195	FBgn0031759	308.799	-0.768686	0.169336	-4.53941	5.64121920629509e-06	0.000114856
196	FBgn0043854	21.7514	1.56103	0.476483	3.27614	0.00105235	0.00745625
197	FBgn0031820	9.48281	-1.41344	0.502953	-2.81027	0.00494995	0.0248034
198	FBgn0031824	121.794	1.05094	0.248124	4.23556	2.27985052901334e-05	0.00034418
199	FBgn0031836	285.867	-0.90735	0.177576	-5.10963	3.2278186919444e-07	1.10662119541887e-05
200	FBgn0000351	18.03	1.46668	0.458542	3.19857	0.0013811	0.00928418
201	FBgn0028990	261.501	0.706346	0.218019	3.23983	0.001196	0.00823792
202	FBgn0051635	312.819	-0.353347	0.112345	-3.1452	0.00165976	0.0106973
203	FBgn0031837	45.1914	-1.67877	0.363905	-4.61321	3.96490332700181e-06	8.68845207409798e-05
204	FBgn0031832	89.3203	0.637123	0.243124	2.62057	0.00877824	0.0383773
205	FBgn0020616	21.1352	-1.40905	0.361576	-3.89698	9.74012472247512e-05	0.00111071
206	FBgn0031877	56.2983	0.703947	0.265537	2.65103	0.00802463	0.0357442
207	FBgn0016978	327.866	0.597255	0.1286	4.64429	3.41240486643533e-06	7.7243157697114e-05
208	FBgn0031869	3.66889	-2.5948	0.863125	-3.00629	0.00264459	0.0153421
209	FBgn0028554	354.485	0.337507	0.129876	2.59869	0.00935792	0.0402493
210	FBgn0042092	301.284	0.536427	0.155869	3.44153	0.000578432	0.00463618
211	FBgn0031865	116.214	2.41391	0.408776	5.90521	3.52188426086306e-09	2.44644352447403e-07
212	FBgn0031885	208.409	-0.822918	0.223615	-3.68007	0.000233172	0.00227128
213	FBgn0031893	42.2779	-0.83483	0.326979	-2.55316	0.0106751	0.0443422
214	FBgn0031897	113.298	-1.75454	0.254754	-6.88719	5.69041269344327e-12	1.16303280972914e-09
215	FBgn0031896	396.923	-1.05803	0.150544	-7.02801	2.09493646398555e-12	5.17790342772987e-10
216	FBgn0031886	91.4339	0.601274	0.192892	3.11716	0.00182603	0.0115039
217	FBgn0031907	34.9298	-1.00809	0.346847	-2.90644	0.00365569	0.0197322
218	FBgn0031914	788.343	-1.53178	0.273448	-5.60171	2.12253205519028e-08	1.10040344792987e-06
219	FBgn0025697	32.0147	-0.85117	0.301845	-2.81989	0.00480405	0.0242323
220	FBgn0031913	747.995	-0.995912	0.232988	-4.27453	1.91544741396755e-05	0.0003007
221	FBgn0040299	3.08652	-2.27195	0.907525	-2.50346	0.0122986	0.0494925
222	FBgn0031952	53.6958	-1.66677	0.368527	-4.5228	6.10278186522066e-06	0.000122
223	FBgn0031942	29.1438	4.54035	1.02496	4.4298	9.43212381366011e-06	0.000171001
224	FBgn0031968	51.9627	-0.785832	0.256305	-3.06601	0.00216939	0.01313
225	FBgn0011230	214.382	-0.659812	0.18992	-3.47416	0.000512463	0.00422533
226	FBgn0031980	14346.9	-0.442503	0.130127	-3.40055	0.000672495	0.00525149
227	FBgn0031974	56.3871	0.779126	0.287034	2.7144	0.00663956	0.030882
228	FBgn0031961	32.1821	1.7008	0.575711	2.95427	0.00313412	0.0176245
229	FBgn0031988	102.284	-0.884613	0.180385	-4.90403	9.38886364507682e-07	2.68238824784614e-05
230	FBgn0032014	224.357	1.59553	0.262404	6.08041	1.19873032601257e-09	1.01920847238893e-07
231	FBgn0032022	57.795	0.769102	0.307082	2.50455	0.0122608	0.0493591
232	FBgn0051901	36.5108	2.15795	0.73095	2.95226	0.00315458	0.0177016
233	FBgn0032026	102.638	0.841179	0.278336	3.02217	0.00250969	0.0147032
234	FBgn0003502	190.68	-0.367353	0.143691	-2.55655	0.0105715	0.044026
235	FBgn0041717	260.063	-2.38419	0.398897	-5.97694	2.27369056757946e-09	1.73847362246291e-07
236	FBgn0027932	2501.38	-1.00213	0.228524	-4.38522	1.15868339648705e-05	0.000202875
237	FBgn0051897	20.009	-2.28776	0.471246	-4.8547	1.2057069794021e-06	3.31975486452994e-05
238	FBgn0032052	142.185	0.528677	0.159012	3.32477	0.000884923	0.00650412
239	FBgn0016122	171.519	1.42352	0.398003	3.57665	0.000348031	0.00312141
240	FBgn0028394	82.2237	-0.608175	0.22192	-2.74052	0.00613425	0.0292616
241	FBgn0011259	114.042	-0.620984	0.182205	-3.40816	0.000654017	0.00512645
242	FBgn0032051	511.482	0.696496	0.192492	3.61831	0.000296536	0.00274768
243	FBgn0032050	784.933	0.96561	0.176923	5.45778	4.82121749298642e-08	2.18973929553246e-06
244	FBgn0032049	225.467	-3.03061	0.911849	-3.32359	0.000888683	0.00652725
245	FBgn0027490	58.5243	0.727217	0.236536	3.07444	0.00210898	0.0128482
246	FBgn0014417	35.032	1.14464	0.366972	3.11915	0.00181374	0.01144
247	FBgn0040959	12.939	-2.77589	0.698376	-3.97478	7.04434843314562e-05	0.000859985
248	FBgn0032061	26.9192	-1.23714	0.407075	-3.0391	0.00237286	0.0140965
249	FBgn0032069	7.61068	-6.12879	1.39308	-4.39945	1.08525621544694e-05	0.000192878
250	FBgn0032066	2.90199	-5.58422	1.46131	-3.82138	0.000132709	0.00144808
251	FBgn0003209	151.699	-1.27091	0.233322	-5.44701	5.1223310619804e-08	2.29705208973535e-06
252	FBgn0004914	272.941	-0.696108	0.130264	-5.34384	9.09961645251947e-08	3.85301687877996e-06
253	FBgn0052982	26.7574	-0.828829	0.273814	-3.02698	0.00247013	0.0145363
254	FBgn0041092	132.547	-0.767516	0.294762	-2.60385	0.00921823	0.0398096
255	FBgn0010314	97.4456	0.762726	0.265226	2.87576	0.00403054	0.0211748
256	FBgn0012036	1574.05	0.726122	0.14736	4.92753	8.32747848889756e-07	2.4247792158905e-05
257	FBgn0011232	92.9188	0.442382	0.168305	2.62846	0.00857716	0.0377111
258	FBgn0032105	150.98	0.632893	0.213778	2.96052	0.00307122	0.0173438
259	FBgn0032127	518.738	5.70943	1.42058	4.0191	5.84218861071192e-05	0.000741825
260	FBgn0032131	1.34102	-5.02598	1.60777	-3.12605	0.0017717	0.0112503
261	FBgn0000273	711.46	-0.876992	0.183318	-4.78399	1.71848290282846e-06	4.49853110622189e-05
262	FBgn0004868	1309.63	-0.833277	0.179988	-4.62962	3.66338757816705e-06	8.1667136327238e-05
263	FBgn0025881	24.9784	-1.93326	0.511315	-3.78095	0.000156229	0.00164723
264	FBgn0063389	13.6471	-2.22536	0.592309	-3.7571	0.000171896	0.00177888
265	FBgn0063392	40.9013	-1.35756	0.305686	-4.44102	8.95347474690812e-06	0.000164065
266	FBgn0063391	31.7326	-1.22226	0.266571	-4.58512	4.53720402504563e-06	9.74169785417878e-05
267	FBgn0043456	452.649	-0.69857	0.192944	-3.62058	0.000293944	0.00273329
268	FBgn0011584	540.018	-0.627092	0.203267	-3.08506	0.00203513	0.0125388
269	FBgn0032194	210.676	0.739778	0.266118	2.77988	0.00543784	0.0265961
270	FBgn0032198	1435.35	0.369669	0.142643	2.59158	0.00955367	0.0409256
271	FBgn0032197	175.633	-0.732417	0.246352	-2.97305	0.00294855	0.0167668
272	FBgn0051755	79.7518	-1.00759	0.219742	-4.58533	4.53265242660549e-06	9.74169785417878e-05
273	FBgn0004419	1886.56	1.19903	0.211348	5.67325	1.40111133739841e-08	7.92075068822886e-07
274	FBgn0032217	220.588	0.41069	0.125886	3.26239	0.00110475	0.00773983
275	FBgn0032222	197.166	0.690427	0.160992	4.28857	1.7983089986704e-05	0.000285687
276	FBgn0032223	88.9565	-0.760026	0.202072	-3.76117	0.000169123	0.00175703
277	FBgn0019932	82.1437	-0.675008	0.162383	-4.15689	3.22603231932322e-05	0.000457643
278	FBgn0032258	10.4829	-2.43673	0.526071	-4.63194	3.62250773558701e-06	8.12236544595331e-05
279	FBgn0027568	128.694	-0.590893	0.184143	-3.20888	0.00133252	0.00899526
280	FBgn0011703	637.269	0.713422	0.172673	4.13164	3.60186382984398e-05	0.000499747
281	FBgn0032216	1166.49	0.536345	0.135538	3.95714	7.58518485274362e-05	0.00090783
282	FBgn0005322	258.652	-0.302464	0.115245	-2.62453	0.00867679	0.038059
283	FBgn0032210	123.184	-0.671256	0.236865	-2.83392	0.00459809	0.0235171
284	FBgn0032200	1075.91	0.457372	0.129723	3.52576	0.000422275	0.00362515
285	FBgn0024248	20.3239	-1.01667	0.290916	-3.49473	0.000474538	0.00397692
286	FBgn0032264	192.396	-1.15721	0.399867	-2.89398	0.00380392	0.0203107
287	FBgn0032293	98.4625	0.848351	0.185547	4.57217	4.82706900701997e-06	0.000101388
288	FBgn0015320	652.987	-0.412147	0.118498	-3.4781	0.000504979	0.00418214
289	FBgn0032297	413.084	-0.569094	0.214426	-2.65403	0.00795363	0.0354875
290	FBgn0032299	23.5451	0.940419	0.341879	2.75073	0.00594623	0.0285162
291	FBgn0027363	96.4617	-0.637417	0.22573	-2.82381	0.00474567	0.0239948
292	FBgn0041781	102.722	-1.15124	0.266539	-4.31923	1.56577189013597e-05	0.000256016
293	FBgn0032330	120.41	-0.451334	0.146388	-3.08315	0.00204825	0.0125865
294	FBgn0010612	2596.38	-0.278715	0.0941427	-2.96056	0.00307083	0.0173438
295	FBgn0032305	87.4253	-1.04652	0.271895	-3.849	0.000118602	0.0013103
296	FBgn0040232	72.7417	-0.904621	0.319544	-2.83097	0.00464069	0.0236666
297	FBgn0032350	1130	0.845288	0.204985	4.12367	3.72887729440287e-05	0.000512022
298	FBgn0032341	179.442	-0.593598	0.169763	-3.49663	0.000471168	0.00395543
299	FBgn0028490	291.625	-0.660955	0.234713	-2.81601	0.00486234	0.0244683
300	FBgn0032363	35.9445	-1.20698	0.28612	-4.21845	2.45987038025522e-05	0.000366155
301	FBgn0032378	225.559	-0.900399	0.190342	-4.73043	2.24045441366113e-06	5.53756965311407e-05
302	FBgn0032382	76.0778	0.769446	0.224703	3.42428	0.000616423	0.00486727
303	FBgn0010497	123.639	1.22667	0.256082	4.79015	1.66656572495388e-06	4.38422290218065e-05
304	FBgn0032400	9806.19	-0.489742	0.187952	-2.60568	0.00916929	0.0396641
305	FBgn0032399	20.0751	-1.02136	0.331245	-3.08341	0.00204644	0.0125865
306	FBgn0027081	659.122	-0.448892	0.164017	-2.73686	0.00620287	0.0294726
307	FBgn0000114	2458.95	0.5697	0.204191	2.79004	0.00527016	0.0259913
308	FBgn0051862	39.8785	6.31498	1.60344	3.93838	8.20332676454107e-05	0.000965503
309	FBgn0032422	400.088	1.58173	0.264722	5.97505	2.30014909295177e-09	1.74614175427796e-07
310	FBgn0020443	623.899	-0.502415	0.170134	-2.95306	0.00314643	0.0176663
311	FBgn0032433	4.62131	-4.4452	1.06493	-4.17415	2.99095450816555e-05	0.000428986
312	FBgn0015399	380.328	-0.88658	0.138556	-6.39871	1.56700155749809e-10	1.91415148889177e-08
313	FBgn0032449	16.3546	1.68731	0.458528	3.67985	0.000233368	0.00227128
314	FBgn0004192	158.96	-1.99747	0.307856	-6.48834	8.67898797268023e-11	1.16759853384361e-08
315	FBgn0003935	327.91	-3.12369	0.671003	-4.65525	3.23582485216069e-06	7.42772063256238e-05
316	FBgn0025724	649.208	0.435673	0.151452	2.87664	0.00401936	0.0211369
317	FBgn0004191	124.729	-1.86487	0.278527	-6.69546	2.14987010184523e-11	3.57012803787674e-09
318	FBgn0032475	183.688	0.503552	0.190446	2.64407	0.00819161	0.0363357
319	FBgn0032521	73.2469	-0.65055	0.188226	-3.45621	0.000547822	0.00444107
320	FBgn0023407	131.773	-0.674343	0.149447	-4.51226	6.41396460275334e-06	0.000125539
321	FBgn0032524	388.761	0.402647	0.158636	2.53818	0.0111432	0.0457788
322	FBgn0032523	29.4663	2.14556	0.748472	2.86658	0.00414932	0.0216809
323	FBgn0032516	118.957	-0.781291	0.228883	-3.41349	0.000641364	0.00504546
324	FBgn0028541	196.301	0.582217	0.148046	3.93269	8.40009135259879e-05	0.000981057
325	FBgn0024846	7.0724	-2.49619	0.68699	-3.63353	0.000279574	0.00262948
326	FBgn0028919	136.826	0.789407	0.305951	2.58017	0.00987514	0.0418734
327	FBgn0026373	114.922	0.760741	0.234495	3.24417	0.00117795	0.00812937
328	FBgn0028509	64.5783	-0.681972	0.215437	-3.16553	0.00154803	0.0101308
329	FBgn0012037	242.136	-1.34988	0.227413	-5.93578	2.92448759034054e-09	2.08600363155297e-07
330	FBgn0019890	214.023	-0.678489	0.14654	-4.63005	3.65572439683388e-06	8.1667136327238e-05
331	FBgn0027348	206.569	1.09813	0.242904	4.52086	6.1589299190921e-06	0.000122234
332	FBgn0028909	1.587	-5.21213	1.42225	-3.6647	0.000247632	0.00238607
333	FBgn0052971	168.642	-0.876612	0.339938	-2.57874	0.00991601	0.0419703
334	FBgn0028916	26.2904	1.19948	0.336827	3.56112	0.00036927	0.00327596
335	FBgn0004858	133.214	-1.30279	0.328802	-3.96224	7.42504285291779e-05	0.000893696
336	FBgn0028912	1.58092	-4.67365	1.30303	-3.58675	0.000334826	0.00304029
337	FBgn0028886	60.5557	1.96421	0.61416	3.1982	0.00138289	0.00929034
338	FBgn0260446	3.15255	-2.40224	0.852737	-2.8171	0.00484598	0.024409
339	FBgn0001978	256.554	0.895717	0.289194	3.09729	0.00195297	0.0121523
340	FBgn0028516	74.4858	2.47595	0.438718	5.6436	1.66527900036897e-08	9.17025140721318e-07
341	FBgn0001987	45.6148	-0.94902	0.309285	-3.06843	0.00215188	0.0130612
342	FBgn0003936	140.013	-2.04793	0.425185	-4.81656	1.46050934227365e-06	3.90989755407665e-05
343	FBgn0001989	903.595	0.280708	0.105801	2.65317	0.00797397	0.0355484
344	FBgn0028863	113.521	-1.24071	0.30868	-4.01941	5.83448539934397e-05	0.000741733
345	FBgn0028950	1.67896	-3.95598	1.43465	-2.75745	0.00582538	0.0280653
346	FBgn0028899	15.045	-2.54357	0.496149	-5.12663	2.94976498715962e-07	1.02451314652067e-05
347	FBgn0028375	5.44926	-1.63918	0.5763	-2.84432	0.00445061	0.0229283
348	FBgn0024734	5.33838	-1.80318	0.646807	-2.78782	0.00530632	0.0261212
349	FBgn0020416	90.3591	-1.6342	0.284648	-5.74114	9.40427092582568e-09	5.67889723861792e-07
350	FBgn0032600	305.207	-0.516598	0.125192	-4.12646	3.68394112594052e-05	0.00050848
351	FBgn0051781	128.133	-1.01452	0.321101	-3.15949	0.00158043	0.0102922
352	FBgn0015391	462.065	-0.890357	0.211267	-4.21437	2.50479913017711e-05	0.000369736
353	FBgn0062978	155.393	-0.537202	0.141558	-3.79494	0.00014768	0.00157018
354	FBgn0020503	296.762	-0.868713	0.234985	-3.69688	0.000218265	0.00215525
355	FBgn0032640	580.804	0.348997	0.109503	3.18711	0.00143702	0.00959335
356	FBgn0032646	302.95	0.595102	0.141925	4.19308	2.75190562935271e-05	0.000400405
357	FBgn0032643	293.554	0.404204	0.126405	3.19768	0.00138537	0.00929527
358	FBgn0024689	175.782	0.497856	0.147332	3.37915	0.000727113	0.00558364
359	FBgn0000183	282.932	-1.00206	0.186306	-5.37859	7.50730770809605e-08	3.23026989156457e-06
360	FBgn0000120	2.08114	-5.42721	1.59912	-3.39386	0.000689139	0.00533832
361	FBgn0000636	1768.54	-1.06319	0.267535	-3.97403	7.06676187225152e-05	0.000861302
362	FBgn0032680	13.6158	-1.15258	0.381837	-3.01852	0.00254016	0.0148416
363	FBgn0032690	100.711	-0.792126	0.207891	-3.8103	0.000138797	0.0014976
364	FBgn0032694	78.1154	-0.620028	0.221658	-2.79723	0.00515425	0.0255432
365	FBgn0032683	10.4631	-1.97626	0.582761	-3.3912	0.000695879	0.00537876
366	FBgn0032701	54.5131	1.01507	0.240714	4.2169	2.47678992317029e-05	0.000366869
367	FBgn0032703	288.846	0.646361	0.107447	6.01563	1.79185870719171e-09	1.44238607366305e-07
368	FBgn0015808	295.034	-0.429884	0.138633	-3.10087	0.00192953	0.0120488
369	FBgn0032717	203.492	-0.7372	0.236471	-3.11751	0.00182383	0.0114969
370	FBgn0045852	79.6945	-0.68774	0.240269	-2.86238	0.00420478	0.0219061
371	FBgn0032732	225.846	0.43621	0.141426	3.08437	0.00203986	0.012558
372	FBgn0032748	125.769	0.584745	0.166409	3.5139	0.000441578	0.00375447
373	FBgn0032750	57.9195	1.16262	0.224664	5.17495	2.27973734586287e-07	8.29761935336664e-06
374	FBgn0002031	977.713	0.624418	0.0940477	6.63938	3.15010217915727e-11	4.8520704289976e-09
375	FBgn0032731	431.624	-1.1478	0.422837	-2.71452	0.00663711	0.030882
376	FBgn0015380	136.357	0.847806	0.24426	3.47092	0.000518681	0.00425351
377	FBgn0032783	406.916	1.68162	0.455538	3.6915	0.000222932	0.00218976
378	FBgn0032773	44.3861	0.992159	0.349408	2.83954	0.00451788	0.0232182
379	FBgn0024245	55.662	0.847217	0.285439	2.96812	0.00299623	0.0170106
380	FBgn0010097	89.6109	1.09536	0.315072	3.47654	0.000507926	0.00419544
381	FBgn0032788	214.634	4.6077	1.13114	4.07352	4.6308480938256e-05	0.00060879
382	FBgn0032791	26.4196	-0.85627	0.317964	-2.69298	0.00708169	0.0324555
383	FBgn0002044	688.85	0.562107	0.183262	3.06723	0.00216053	0.0130988
384	FBgn0041180	293.061	0.852882	0.308839	2.76157	0.0057524	0.0277893
385	FBgn0003931	112.921	-2.39718	0.40208	-5.96196	2.49229565584168e-09	1.85231596015982e-07
386	FBgn0003923	2.66641	-2.33503	0.857916	-2.72175	0.00649371	0.0304032
387	FBgn0043021	38.5981	-2.74643	0.551072	-4.98379	6.23503056671311e-07	1.88791751746515e-05
388	FBgn0014000	103.275	1.06629	0.2971	3.58901	0.00033194	0.00302042
389	FBgn0003922	19.7346	-2.26826	0.418905	-5.41474	6.13766544975514e-08	2.70668499585052e-06
390	FBgn0043022	209.929	-2.58311	0.455285	-5.67362	1.39809036215096e-08	7.92075068822886e-07
391	FBgn0004811	298.897	-0.456057	0.158758	-2.87266	0.00407037	0.0213103
392	FBgn0032820	259.016	0.677541	0.225105	3.00988	0.00261348	0.0151865
393	FBgn0032818	137.255	0.61516	0.177191	3.47173	0.000517119	0.00424397
394	FBgn0032848	153.329	0.479188	0.181788	2.63598	0.00838957	0.0370592
395	FBgn0032849	255.03	0.403309	0.119877	3.36437	0.000767197	0.00582652
396	FBgn0032880	288.38	-0.872804	0.212315	-4.1109	3.94123616304545e-05	0.000534961
397	FBgn0032869	21.4243	1.72769	0.444926	3.8831	0.000103134	0.00116792
398	FBgn0011202	132.435	-0.512623	0.153036	-3.34969	0.000809031	0.00605946
399	FBgn0000251	164.335	2.45483	0.445506	5.5102	3.58422054134204e-08	1.71590522132357e-06
400	FBgn0051673	404.665	-0.454106	0.122461	-3.70816	0.000208772	0.0020795
401	FBgn0032901	102.134	-1.83188	0.262691	-6.97351	3.09126151779682e-12	7.12636484793143e-10
402	FBgn0040297	99.7549	-1.01434	0.261541	-3.8783	0.000105187	0.00118676
403	FBgn0010100	491.225	0.512248	0.145567	3.51897	0.000433224	0.00369824
404	FBgn0032929	80.4886	-1.05175	0.385695	-2.7269	0.00639318	0.0300649
405	FBgn0026577	337.357	-0.887214	0.276496	-3.20877	0.00133304	0.00899526
406	FBgn0032938	128.158	-1.03446	0.214198	-4.82945	1.36911511405133e-06	3.73101421336859e-05
407	FBgn0032935	34.1884	-0.692681	0.238915	-2.89928	0.00374026	0.0200877
408	FBgn0003930	735.17	-2.68526	0.302321	-8.88216	6.55729487951582e-19	1.39381859958988e-15
409	FBgn0024371	121.093	0.700842	0.197182	3.55428	0.000379011	0.0033484
410	FBgn0023388	148.488	-0.818647	0.17103	-4.78656	1.6966705253812e-06	4.45239860339541e-05
411	FBgn0032943	71.9637	-0.689246	0.183959	-3.74673	0.000179155	0.00182731
412	FBgn0032940	472.95	-0.444931	0.156975	-2.83441	0.00459104	0.0235037
413	FBgn0003885	1135.96	0.566321	0.150791	3.75567	0.000172881	0.00178733
414	FBgn0015576	58.5661	-0.832143	0.284077	-2.92929	0.00339738	0.0186155
415	FBgn0043853	25.7662	-1.83845	0.465137	-3.95248	7.73449362546653e-05	0.00092362
416	FBgn0037478	117.871	0.735501	0.270692	2.71711	0.00658539	0.0307241
417	FBgn0051491	2.61757	-2.80834	0.960349	-2.92429	0.0034524	0.0188649
418	FBgn0014863	202.211	-0.878907	0.185936	-4.72693	2.27943745596782e-06	5.59488713210762e-05
419	FBgn0037466	76.705	-0.457297	0.181479	-2.51983	0.0117411	0.0477734
420	FBgn0003884	20355.4	0.685009	0.148772	4.60443	4.13592230755646e-06	8.93426469201423e-05
421	FBgn0051485	28.8724	-2.27221	0.504257	-4.50606	6.60420800336671e-06	0.000128317
422	FBgn0000166	49.7389	1.3766	0.428267	3.21436	0.00130737	0.00888408
423	FBgn0053202	2.26697	-4.45907	1.64857	-2.70481	0.00683436	0.0315282
424	FBgn0037429	46.5106	2.37976	0.386887	6.15106	7.69680947662872e-10	6.99159753141966e-08
425	FBgn0037442	377.633	-0.55995	0.161197	-3.47369	0.000513359	0.00422617
426	FBgn0037443	452.553	-0.895293	0.211628	-4.23051	2.33159211036417e-05	0.000350002
427	FBgn0051472	187.244	0.60909	0.179111	3.40063	0.000672301	0.00525149
428	FBgn0037531	43.0318	-0.947273	0.321488	-2.94653	0.00321366	0.0179745
429	FBgn0014930	158.738	-0.450845	0.134079	-3.36254	0.000772294	0.00584195
430	FBgn0037520	20.2395	2.37399	0.63544	3.73599	0.000186981	0.00189622
431	FBgn0011963	1.88183	-3.82894	1.33497	-2.86818	0.00412844	0.0215824
432	FBgn0037541	5.97454	-1.7911	0.660678	-2.711	0.00670799	0.0311153
433	FBgn0014861	352.927	0.543153	0.199605	2.72114	0.00650571	0.03044
434	FBgn0037566	65.6034	1.19587	0.237443	5.03645	4.74244075039579e-07	1.54609387408609e-05
435	FBgn0037573	309.698	0.438485	0.167301	2.62094	0.00876874	0.0383673
436	FBgn0037577	973.259	1.03862	0.405269	2.56279	0.0103834	0.0434298
437	FBgn0004908	18.3948	1.19927	0.466312	2.57183	0.0101163	0.0425639
438	FBgn0037561	98.2475	0.619192	0.196948	3.14393	0.00166697	0.0107282
439	FBgn0037607	1259.79	0.723782	0.199999	3.61892	0.000295832	0.00274354
440	FBgn0012026	6.50392	-2.09172	0.564409	-3.70604	0.000210524	0.00209499
441	FBgn0000447	95.4129	0.529739	0.181768	2.91437	0.00356411	0.0193657
442	FBgn0051450	530.811	0.443625	0.168472	2.63322	0.0084579	0.0372681
443	FBgn0037614	73.156	-1.52431	0.460626	-3.30921	0.000935604	0.00676436
444	FBgn0037632	2727.77	0.649118	0.158082	4.10621	4.02196841121164e-05	0.000544528
445	FBgn0037637	507.111	-0.407108	0.123443	-3.29795	0.000973938	0.00700814
446	FBgn0037623	102.404	-0.654267	0.223291	-2.9301	0.00338849	0.0185921
447	FBgn0037643	544.65	-0.561406	0.182484	-3.07647	0.00209464	0.0128163
448	FBgn0037652	316.985	0.649623	0.118991	5.45942	4.77679700885992e-08	2.17887547683104e-06
449	FBgn0037659	37.4202	-1.08292	0.327328	-3.30835	0.000938478	0.00678052
450	FBgn0037664	16.0112	1.20598	0.43747	2.75671	0.00583868	0.0281039
451	FBgn0037670	86.9068	-0.786863	0.251079	-3.13393	0.00172481	0.0110363
452	FBgn0003165	791.179	-0.790484	0.175806	-4.49634	6.91332798500219e-06	0.000133348
453	FBgn0040534	369.623	0.553957	0.184565	3.00142	0.00268728	0.0155558
454	FBgn0037655	143.675	0.682614	0.188431	3.62262	0.000291636	0.00271886
455	FBgn0037687	77.1781	0.586874	0.215875	2.71858	0.00655629	0.0306152
456	FBgn0037686	4367.94	-0.925932	0.178425	-5.18948	2.10882013890087e-07	7.75520430319671e-06
457	FBgn0037700	306.396	0.394782	0.142825	2.76409	0.00570823	0.0276287
458	FBgn0037707	145.549	0.703976	0.156988	4.48427	7.3162368508188e-06	0.000140103
459	FBgn0037718	55.7496	0.552979	0.207471	2.66533	0.00769123	0.0346071
460	FBgn0037722	102.496	0.743197	0.16487	4.50779	6.55063520155295e-06	0.000127705
461	FBgn0037723	144.854	1.15693	0.221124	5.23201	1.67674941903658e-07	6.38727341416514e-06
462	FBgn0005585	2577.99	0.548957	0.188745	2.90846	0.00363209	0.0196496
463	FBgn0037715	146.829	0.496274	0.185386	2.67698	0.00742897	0.0336552
464	FBgn0037710	101.235	0.530535	0.188842	2.80941	0.00496326	0.0248467
465	FBgn0024833	70.5971	0.758553	0.180118	4.21142	2.53764976092821e-05	0.000374066
466	FBgn0037705	310.978	-0.753385	0.184313	-4.08754	4.35978865115888e-05	0.000579923
467	FBgn0003205	207.649	-0.503613	0.162931	-3.09096	0.00199512	0.0123208
468	FBgn0037757	243.468	0.836896	0.29112	2.87475	0.00404349	0.0212113
469	FBgn0037770	110.769	1.29558	0.33189	3.90364	9.47579603385264e-05	0.00108406
470	FBgn0037760	286.859	-0.606625	0.147959	-4.09997	4.13211622278104e-05	0.000556605
471	FBgn0037755	32.2348	-2.22907	0.45556	-4.89303	9.9295103147433e-07	2.8066711602418e-05
472	FBgn0001321	3.83357	-2.63845	0.755815	-3.49086	0.000481463	0.00402279
473	FBgn0028734	711.555	0.363149	0.104368	3.4795	0.000502356	0.00416787
474	FBgn0037779	226.605	0.641812	0.25681	2.49917	0.0124483	0.0499342
475	FBgn0053208	136.667	-0.440614	0.145875	-3.02048	0.00252374	0.01477
476	FBgn0040078	451.484	0.458296	0.126332	3.6277	0.000285957	0.00268099
477	FBgn0037809	63.3511	-0.86859	0.320671	-2.70866	0.00675546	0.0312705
478	FBgn0037810	504.684	-1.60827	0.266046	-6.0451	1.49321293200663e-09	1.24894243379912e-07
479	FBgn0015396	125.318	-0.525199	0.167098	-3.14307	0.00167187	0.0107493
480	FBgn0037807	18.9733	1.04837	0.370788	2.82742	0.00469244	0.0238272
481	FBgn0024957	165.979	-0.432644	0.17083	-2.53261	0.0113217	0.0463868
482	FBgn0037848	102.958	-0.538344	0.197206	-2.72986	0.00633622	0.0298764
483	FBgn0011768	714.54	0.855385	0.214277	3.99197	6.5527847145816e-05	0.000816448
484	FBgn0037834	367	0.508996	0.136815	3.72033	0.000198963	0.001993
485	FBgn0051272	38.4799	3.99291	1.37098	2.91246	0.00358599	0.0194548
486	FBgn0037856	37.9875	-0.705033	0.276638	-2.54858	0.0108163	0.0447823
487	FBgn0042094	125.117	-0.926356	0.203545	-4.55111	5.33628253330702e-06	0.000110554
488	FBgn0037874	6345.49	0.452832	0.134973	3.35497	0.000793727	0.00596448
489	FBgn0037891	680.108	0.399328	0.12151	3.28639	0.00101481	0.00725297
490	FBgn0037878	348.951	-0.347314	0.129187	-2.68847	0.00717808	0.03277
491	FBgn0026314	31.2735	2.81724	1.12287	2.50895	0.012109	0.0488591
492	FBgn0037906	132.994	-0.756629	0.269355	-2.80904	0.00496893	0.0248634
493	FBgn0037930	357.924	0.686243	0.20112	3.41211	0.000644624	0.00506361
494	FBgn0051363	937.612	-0.739104	0.155585	-4.7505	2.02918601496031e-06	5.17174795371658e-05
495	FBgn0051368	45.357	-0.744756	0.29091	-2.56009	0.0104644	0.0436139
496	FBgn0013276	6.0158	-1.81981	0.63923	-2.84688	0.00441507	0.0227894
497	FBgn0037956	54.0648	-1.40262	0.295997	-4.73863	2.15169073497709e-06	5.35818082154742e-05
498	FBgn0037955	283.616	0.537725	0.178766	3.00798	0.0026299	0.0152735
499	FBgn0038011	24.3843	5.94775	1.58394	3.75503	0.000173322	0.00178842
500	FBgn0038043	1265.08	0.845377	0.202133	4.18229	2.8859315331122e-05	0.000416194
501	FBgn0038046	115.58	0.875485	0.186355	4.69795	2.62783359014398e-06	6.26202138924893e-05
502	FBgn0004103	2194.62	-0.342425	0.117978	-2.90244	0.00370265	0.0199462
503	FBgn0037998	119.44	0.517057	0.189049	2.73505	0.00623714	0.0295346
504	FBgn0038053	114.685	0.932008	0.238226	3.91229	9.14255073792943e-05	0.00105387
505	FBgn0038055	72.2219	0.551883	0.165697	3.33067	0.000866369	0.00642104
506	FBgn0038074	5.65462	-2.56328	0.672951	-3.80901	0.000139525	0.00150309
507	FBgn0038079	20.6174	-1.02905	0.348065	-2.9565	0.00311155	0.0175249
508	FBgn0016693	433.556	-0.708158	0.192369	-3.68125	0.000232096	0.00226304
509	FBgn0002719	1266.99	0.776957	0.301952	2.57312	0.0100787	0.042505
510	FBgn0002905	10.0727	-1.62426	0.613976	-2.64547	0.0081577	0.0362155
511	FBgn0005671	1396.63	0.668221	0.122514	5.45426	4.9176575650772e-08	2.21461290684918e-06
512	FBgn0052865	6.13878	-2.00386	0.65479	-3.06031	0.00221111	0.0133369
513	FBgn0038099	94.6674	1.23478	0.314943	3.92066	8.83078633479077e-05	0.00102164
514	FBgn0038100	635.049	-1.24579	0.251707	-4.94935	7.44616778744738e-07	2.22923580971805e-05
515	FBgn0040493	443.695	0.548036	0.134403	4.07756	4.55110672189727e-05	0.000600859
516	FBgn0052473	272.369	0.708439	0.163428	4.33488	1.45839589941021e-05	0.000242944
517	FBgn0038145	1167.57	0.44512	0.175533	2.53582	0.0112184	0.0460343
518	FBgn0038143	4.19134	-1.93755	0.684056	-2.83245	0.00461928	0.0235914
519	FBgn0000024	181.094	0.708653	0.251687	2.81561	0.00486846	0.0244759
520	FBgn0000046	253.771	0.966373	0.344368	2.80623	0.00501256	0.0250581
521	FBgn0004049	210.967	-0.388757	0.140416	-2.76862	0.00562944	0.0272821
522	FBgn0038167	108.149	0.771231	0.299968	2.57105	0.0101392	0.0426264
523	FBgn0038179	81.6866	3.27912	1.20227	2.72744	0.00638276	0.0300425
524	FBgn0000454	4807.79	-1.37499	0.25713	-5.34746	8.91968365403437e-08	3.79193591500309e-06
525	FBgn0047199	39.7154	1.02754	0.295569	3.47648	0.000508048	0.00419544
526	FBgn0016672	267.261	0.78792	0.191249	4.11987	3.79081114123206e-05	0.000518517
527	FBgn0038214	8.20045	1.67793	0.646979	2.59348	0.00950106	0.0407495
528	FBgn0027563	9.50379	1.55558	0.574984	2.70543	0.00682164	0.0315219
529	FBgn0010340	49.6686	0.557488	0.19826	2.8119	0.00492491	0.0247246
530	FBgn0024321	151.452	-0.952127	0.256399	-3.71345	0.000204452	0.0020403
531	FBgn0051320	16.1543	-1.35547	0.382118	-3.54726	0.000389259	0.0034134
532	FBgn0003567	73.4333	-0.843086	0.33022	-2.55311	0.0106767	0.0443422
533	FBgn0038234	95.8314	0.704994	0.216939	3.24974	0.0011551	0.00801854
534	FBgn0038244	124.118	-0.503116	0.149121	-3.37387	0.000741195	0.00567538
535	FBgn0038233	32.0197	-0.674274	0.252678	-2.66851	0.00761878	0.0343686
536	FBgn0067629	37.1427	-1.09975	0.319238	-3.44493	0.000571202	0.00459904
537	FBgn0038271	1544.15	0.377012	0.120226	3.13585	0.00171359	0.0109843
538	FBgn0038275	223.378	0.846484	0.266415	3.17731	0.00148647	0.00980039
539	FBgn0028662	636.756	0.500283	0.187697	2.66538	0.00769021	0.0346071
540	FBgn0038274	5.03056	-4.54148	1.06675	-4.2573	2.06908576807059e-05	0.000319017
541	FBgn0038256	176.524	0.881584	0.182665	4.82623	1.3914256144168e-06	3.77246720153615e-05
542	FBgn0014879	687.799	0.605075	0.14316	4.22655	2.37296366049845e-05	0.000355209
543	FBgn0038313	109.069	1.15389	0.302032	3.82044	0.000133214	0.00145061
544	FBgn0000533	37.939	1.13708	0.41094	2.76701	0.00565732	0.0274048
545	FBgn0038320	8.33913	-1.68792	0.592032	-2.85107	0.00435727	0.0225898
546	FBgn0051301	257.236	0.561921	0.126405	4.4454	8.77272141368429e-06	0.000161588
547	FBgn0038331	291.521	0.381001	0.139973	2.72195	0.00648981	0.0303983
548	FBgn0038337	46.9544	4.31458	1.18252	3.64863	0.00026364	0.00251523
549	FBgn0038321	106.248	-0.800823	0.212517	-3.76827	0.000164385	0.00171788
550	FBgn0038311	17.3574	-1.62811	0.444727	-3.66092	0.00025131	0.00241276
551	FBgn0038306	130.319	0.606413	0.172742	3.5105	0.000447258	0.00378761
552	FBgn0028984	617.724	1.15947	0.231479	5.00899	5.47178285313799e-07	1.72564119178488e-05
553	FBgn0038369	306.727	-0.455533	0.111537	-4.08415	4.42386275316056e-05	0.000586976
554	FBgn0013334	274.968	-1.10331	0.206718	-5.33728	9.43512994062061e-08	3.97922861146491e-06
555	FBgn0022787	85.4877	-0.70984	0.186531	-3.80548	0.000141527	0.00151781
556	FBgn0010379	287.021	-0.749687	0.21331	-3.51455	0.000440498	0.00374829
557	FBgn0027657	562.984	1.07816	0.218271	4.93955	7.8303231476172e-07	2.31812463545615e-05
558	FBgn0040071	81.8208	-0.916774	0.229266	-3.99873	6.36829024028282e-05	0.000799081
559	FBgn0038400	1136.83	0.52142	0.208579	2.49987	0.0124238	0.049883
560	FBgn0038438	144.666	0.53408	0.148909	3.58663	0.000334981	0.00304029
561	FBgn0044826	341.879	-0.424345	0.0987412	-4.29755	1.72695502611921e-05	0.000277671
562	FBgn0038421	23.6526	-1.68452	0.40487	-4.16063	3.17364758825071e-05	0.000450929
563	FBgn0038420	103.421	0.793455	0.237931	3.33481	0.000853579	0.00634838
564	FBgn0015520	76.4008	-1.12853	0.237384	-4.75403	1.99401425670766e-06	5.09432296160794e-05
565	FBgn0038453	197.737	-1.06709	0.282476	-3.77763	0.000158327	0.00166111
566	FBgn0015019	6453.55	0.658953	0.151051	4.36245	1.28614269050313e-05	0.000221183
567	FBgn0038467	318.901	0.93051	0.208085	4.47179	7.75692549879483e-06	0.000146485
568	FBgn0038460	50.478	-0.745886	0.29427	-2.53469	0.0112546	0.046165
569	FBgn0038478	25.1814	-1.62085	0.399549	-4.0567	4.97706527828294e-05	0.000647445
570	FBgn0051262	21.3863	1.29033	0.429541	3.00398	0.00266475	0.0154337
571	FBgn0038488	71.7681	-0.8779	0.206751	-4.24618	2.17450143673949e-05	0.000330624
572	FBgn0038470	131.907	-0.844486	0.18914	-4.46486	8.01196480481825e-06	0.000150444
573	FBgn0038469	136.03	4.47057	1.70137	2.62762	0.00859835	0.0377773
574	FBgn0038504	201.934	-1.08832	0.169896	-6.40581	1.49577422186792e-10	1.89251052738241e-08
575	FBgn0025571	308.89	0.914315	0.158085	5.78371	7.30722473379698e-09	4.65037032759248e-07
576	FBgn0051570	10.1276	-1.77168	0.449971	-3.93733	8.23933502137437e-05	0.000968669
577	FBgn0051579	6.69253	-1.88144	0.536116	-3.5094	0.00044912	0.00379432
578	FBgn0038532	28.1331	-2.0651	0.435591	-4.74091	2.12762164297016e-06	5.33290089317319e-05
579	FBgn0051576	17.6272	-1.30504	0.497981	-2.62066	0.0087759	0.0383773
580	FBgn0051580	11.173	-1.25045	0.422039	-2.96287	0.00304786	0.0172393
581	FBgn0011840	16.0656	-2.68691	0.406837	-6.60441	3.99111947268442e-11	5.97431235995634e-09
582	FBgn0038548	18.7995	-1.62922	0.387427	-4.20524	2.60805606926377e-05	0.000383381
583	FBgn0022943	228.913	0.515957	0.116343	4.43479	9.21641688447847e-06	0.000167726
584	FBgn0038585	145.062	0.722046	0.183821	3.92799	8.56582577244804e-05	0.000998219
585	FBgn0020238	15859.2	0.460023	0.17079	2.6935	0.0070706	0.0324186
586	FBgn0038597	93.9398	0.642087	0.20278	3.16642	0.0015433	0.0101061
587	FBgn0038590	33.7067	0.864949	0.28251	3.06166	0.00220111	0.0132842
588	FBgn0038612	78.7838	-0.974092	0.279534	-3.48469	0.000492701	0.00409416
589	FBgn0038640	98.3845	-0.967569	0.258192	-3.74748	0.000178621	0.00182537
590	FBgn0038653	98.2599	-0.914346	0.246183	-3.71409	0.000203934	0.00203704
591	FBgn0038652	54.3511	-1.68866	0.484198	-3.48754	0.000487485	0.00405715
592	FBgn0024329	172.317	-0.848117	0.214733	-3.94964	7.82692765371716e-05	0.000928401
593	FBgn0038632	20.9913	-2.65865	0.514743	-5.165	2.40434888992877e-07	8.69163945651801e-06
594	FBgn0051228	5.14912	-2.84456	0.820747	-3.46582	0.000528623	0.00431837
595	FBgn0038654	50.2234	-0.925219	0.282833	-3.27126	0.00107069	0.00754094
596	FBgn0038659	144.12	-0.455121	0.147119	-3.09356	0.0019777	0.0122631
597	FBgn0038675	50.169	-0.909042	0.244273	-3.72141	0.000198112	0.00198636
598	FBgn0038658	792.33	4.22764	1.17944	3.58445	0.000337788	0.00305793
599	FBgn0038679	200.727	-0.731872	0.159754	-4.58123	4.62245714150729e-06	9.86495471886335e-05
600	FBgn0051475	9.37535	-1.56606	0.456491	-3.43064	0.000602154	0.00479073
601	FBgn0038692	25.7713	0.836666	0.306932	2.7259	0.00641268	0.0301197
602	FBgn0038704	67.2305	-1.44282	0.298429	-4.8347	1.33346034111288e-06	3.64319190368835e-05
603	FBgn0038718	129.252	5.11056	1.25016	4.08793	4.35240712492323e-05	0.000579666
604	FBgn0038719	47.8769	4.65637	1.34829	3.45354	0.000553287	0.00446834
605	FBgn0051215	8.81372	-3.71901	0.629542	-5.90749	3.47360351409542e-09	2.42878014130303e-07
606	FBgn0038720	127.56	-0.703422	0.203641	-3.45423	0.000551865	0.00446024
607	FBgn0038760	87.6746	0.563277	0.221757	2.54007	0.0110831	0.0456026
608	FBgn0002940	6.06773	-4.31559	1.20474	-3.58216	0.000340762	0.00308223
609	FBgn0038740	84.8425	-1.21298	0.203786	-5.95221	2.64538600975501e-09	1.92569606244358e-07
610	FBgn0038787	174.518	-0.739018	0.224833	-3.28696	0.00101275	0.00724327
611	FBgn0038803	357.76	-0.747813	0.136028	-5.4975	3.85220040482391e-08	1.81155689833932e-06
612	FBgn0038815	37.091	0.841553	0.301228	2.79374	0.00521018	0.0257913
613	FBgn0001169	170.714	-0.811512	0.207497	-3.91096	9.19303661252593e-05	0.00105706
614	FBgn0004107	193.559	0.778473	0.303739	2.56296	0.0103783	0.0434252
615	FBgn0038820	3.33261	2.93269	1.15573	2.53752	0.0111641	0.0458472
616	FBgn0038805	701.137	0.399712	0.126125	3.16918	0.0015287	0.0100352
617	FBgn0038826	1255.11	-0.535571	0.183368	-2.92074	0.00349207	0.0190327
618	FBgn0051480	1.87085	-3.23402	1.06142	-3.04687	0.00231235	0.0138066
619	FBgn0051333	2.79118	-3.75246	1.03728	-3.6176	0.000297347	0.00275279
620	FBgn0027493	914.335	0.533005	0.142928	3.7292	0.00019209	0.0019351
621	FBgn0013995	45.1715	1.37642	0.40482	3.40008	0.000673664	0.00525676
622	FBgn0026056	90.3409	-0.623017	0.240299	-2.59268	0.00952326	0.0408177
623	FBgn0028468	102.707	0.524415	0.190507	2.75274	0.0059099	0.0283901
624	FBgn0010770	185.081	0.910272	0.232702	3.91175	9.1630342121801e-05	0.00105509
625	FBgn0038861	50.1165	0.71361	0.231667	3.08032	0.00206777	0.0126664
626	FBgn0003257	291.9	0.546761	0.141906	3.85299	0.000116685	0.0012945
627	FBgn0001234	264.122	-1.55481	0.301327	-5.15988	2.47114123812775e-07	8.87273279689922e-06
628	FBgn0038878	14.1562	-1.15421	0.37816	-3.05218	0.00227189	0.0136108
629	FBgn0038869	172.034	0.537179	0.200312	2.68171	0.00732464	0.0333532
630	FBgn0051176	12.3759	-2.68051	0.628789	-4.26298	2.01717782351357e-05	0.000312972
631	FBgn0038903	130.555	0.703008	0.169429	4.14927	3.33540477556245e-05	0.000468898
632	FBgn0019957	488.082	0.448524	0.0952542	4.70871	2.49287692387203e-06	6.05923821343734e-05
633	FBgn0040582	41.7365	2.07078	0.6089	3.40086	0.000671748	0.00525149
634	FBgn0019960	213.187	0.307341	0.117917	2.60641	0.00914959	0.0396097
635	FBgn0051163	71.799	-1.00937	0.277228	-3.64093	0.000271651	0.00257548
636	FBgn0038938	99.8912	3.27611	1.13895	2.87642	0.00402215	0.0211412
637	FBgn0051165	2.27806	-3.32929	1.25375	-2.65547	0.00791972	0.0353808
638	FBgn0038948	399.706	0.601762	0.181831	3.30945	0.000934805	0.00676318
639	FBgn0038972	228.171	-0.419114	0.123094	-3.40482	0.000662066	0.00518147
640	FBgn0038973	72.117	-2.15063	0.785478	-2.73799	0.0061816	0.0294083
641	FBgn0038989	407.707	0.663585	0.144887	4.58003	4.649101336167e-06	9.90193366749155e-05
642	FBgn0051158	70.2604	-1.18805	0.224269	-5.29743	1.17442015153264e-07	4.68552935254145e-06
643	FBgn0020278	140.224	-0.445141	0.171187	-2.60032	0.00931377	0.0401081
644	FBgn0051156	11.088	-1.45526	0.534129	-2.72454	0.00643912	0.0302141
645	FBgn0038984	777.972	-0.456005	0.150139	-3.03721	0.00238777	0.0141693
646	FBgn0038983	561.918	-0.607276	0.216968	-2.79892	0.00512731	0.0254641
647	FBgn0038981	52.9676	-0.817988	0.249995	-3.27202	0.00106784	0.00752584
648	FBgn0003676	2817.81	0.788029	0.302242	2.60728	0.00912651	0.0396021
649	FBgn0028688	98.3284	0.555145	0.173597	3.19789	0.00138438	0.00929447
650	FBgn0039026	119.033	-0.679514	0.202456	-3.35635	0.000789776	0.00594037
651	FBgn0039015	4.87471	-2.12618	0.725198	-2.93187	0.0033693	0.0185095
652	FBgn0046114	328.348	0.864038	0.142182	6.07697	1.22474949768809e-09	1.0330664810658e-07
653	FBgn0039030	21.9016	1.6959	0.399211	4.24811	2.15577501116724e-05	0.000328717
654	FBgn0039052	112.495	2.82194	1.05685	2.67014	0.00758189	0.0342312
655	FBgn0039040	3.86757	3.09072	1.17861	2.62235	0.00873256	0.0382405
656	FBgn0004395	211.749	-0.785678	0.179507	-4.37685	1.20404123502587e-05	0.000209436
657	FBgn0024509	517.412	0.348917	0.113241	3.08118	0.00206184	0.0126374
658	FBgn0002622	17585.8	0.301389	0.0940041	3.20613	0.00134533	0.00907242
659	FBgn0039075	36.68	-0.882263	0.295012	-2.9906	0.00278433	0.0160302
660	FBgn0039073	102.091	1.6264	0.426573	3.8127	0.000137455	0.00148916
661	FBgn0039099	145.201	0.59204	0.203574	2.90823	0.00363484	0.0196496
662	FBgn0039112	530.988	0.466422	0.13888	3.35845	0.000783802	0.00589961
663	FBgn0028475	138.5	-0.480636	0.147651	-3.25522	0.00113303	0.00790147
664	FBgn0027512	407.132	1.36778	0.277845	4.92283	8.53030096862176e-07	2.47705023755498e-05
665	FBgn0039094	45.7643	1.45613	0.268242	5.4284	5.68617988330756e-08	2.5285656819997e-06
666	FBgn0004187	227.768	-1.92566	0.369531	-5.21109	1.87737811972738e-07	6.9764946351268e-06
667	FBgn0004186	79.1875	-2.5685	0.356182	-7.21119	5.54637911016776e-13	1.59315992386116e-10
668	FBgn0039125	42.9742	0.903852	0.30861	2.92878	0.00340294	0.0186329
669	FBgn0039132	236.506	-0.757381	0.142769	-5.30495	1.12704392974014e-07	4.58935742730967e-06
670	FBgn0039136	287.364	-0.35995	0.124855	-2.88295	0.00393974	0.0208316
671	FBgn0015795	1005.3	-0.392788	0.140627	-2.79311	0.00522044	0.02583
672	FBgn0005674	214.392	0.422009	0.134168	3.14538	0.00165872	0.0106972
673	FBgn0039131	11.1263	-1.5802	0.439851	-3.59258	0.000327421	0.00298955
674	FBgn0039129	217.221	-0.89329	0.33719	-2.64922	0.00806776	0.0358762
675	FBgn0015282	189.802	-1.32191	0.301388	-4.38606	1.1542001431619e-05	0.000202758
676	FBgn0016754	47.5884	-1.07797	0.209684	-5.14093	2.73375224299768e-07	9.62063537701301e-06
677	FBgn0025574	108.412	-0.67157	0.213118	-3.15117	0.00162619	0.0105257
678	FBgn0004185	27.3179	-2.24258	0.472246	-4.74875	2.04680281089037e-06	5.19174708213432e-05
679	FBgn0043455	590.753	0.504237	0.180981	2.78613	0.00533414	0.0261953
680	FBgn0026576	251.476	0.492753	0.155817	3.16237	0.00156488	0.0102097
681	FBgn0039149	106.068	-0.421375	0.164512	-2.56137	0.0104261	0.043562
682	FBgn0026257	25.9532	-0.850982	0.304116	-2.79822	0.00513859	0.0254962
683	FBgn0039163	179.555	0.6729	0.169186	3.97728	6.97072782454888e-05	0.000854497
684	FBgn0001230	41.8514	-1.64701	0.393992	-4.18031	2.91117866706417e-05	0.000419241
685	FBgn0039182	105.736	-0.891665	0.273988	-3.25439	0.00113637	0.00791436
686	FBgn0004189	9.87369	-2.07998	0.467481	-4.44934	8.6134346165012e-06	0.000160041
687	FBgn0004190	8.47616	-1.98209	0.447257	-4.43166	9.35115024478942e-06	0.000169887
688	FBgn0039213	321.83	-0.519981	0.13947	-3.72826	0.000192805	0.00194047
689	FBgn0039209	351.346	-1.37806	0.19037	-7.23885	4.52513977723719e-13	1.34504915146191e-10
690	FBgn0013953	185.667	-1.05292	0.228086	-4.61634	3.90562896401798e-06	8.62973485022517e-05
691	FBgn0043799	67.3995	0.737312	0.236297	3.12028	0.00180678	0.0114097
692	FBgn0051382	10.5322	-1.89637	0.457795	-4.1424	3.43683957552849e-05	0.000479983
693	FBgn0039250	31.7985	-2.35091	0.524977	-4.47812	7.53015743766216e-06	0.000142657
694	FBgn0015625	666.079	1.81902	0.523014	3.47795	0.000505257	0.00418214
695	FBgn0039226	2.66765	-3.10296	1.151	-2.69588	0.00702033	0.0322159
696	FBgn0039252	156.345	0.554554	0.164493	3.37129	0.000748165	0.00571639
697	FBgn0015240	66.9127	0.597238	0.208988	2.85776	0.00426644	0.022173
698	FBgn0039266	479.438	-0.574237	0.15526	-3.69855	0.000216834	0.00214529
699	FBgn0039271	137.672	0.701771	0.198503	3.53531	0.000407294	0.00353365
700	FBgn0046214	2192.74	0.405888	0.144581	2.80734	0.00499518	0.024983
701	FBgn0051510	68.01	-0.875207	0.219799	-3.98186	6.83788108435287e-05	0.00084015
702	FBgn0039261	196.691	-0.624994	0.155329	-4.02369	5.72927368647075e-05	0.000730105
703	FBgn0029157	127.391	0.609601	0.207384	2.93948	0.00328763	0.0182079
704	FBgn0051106	42.1888	4.85362	1.41095	3.43996	0.0005818	0.00465265
705	FBgn0039305	275.794	0.86151	0.296442	2.90617	0.00365885	0.0197392
706	FBgn0051104	4.64572	-3.34848	1.16897	-2.86446	0.00417721	0.0217838
707	FBgn0039338	213.593	-0.475776	0.182596	-2.60562	0.00917086	0.0396641
708	FBgn0039325	32.6923	3.46601	1.12732	3.07456	0.00210816	0.0128482
709	FBgn0039324	25.6547	3.08907	1.12945	2.73502	0.00623769	0.0295346
710	FBgn0039311	171.893	2.76657	1.03366	2.67649	0.00743973	0.0336896
711	FBgn0027090	159.733	0.654486	0.148893	4.39567	1.10432971131292e-05	0.000195614
712	FBgn0039300	14240.2	-0.388294	0.124819	-3.11084	0.00186553	0.0116973
713	FBgn0039342	30.6383	-3.83168	1.189	-3.22262	0.00127024	0.00866501
714	FBgn0039343	9.88256	-1.06286	0.406191	-2.61666	0.00887952	0.0387245
715	FBgn0039350	251.215	0.427325	0.170138	2.51164	0.0120172	0.0486144
716	FBgn0039355	23.7249	0.995284	0.350812	2.83709	0.00455268	0.023341
717	FBgn0001139	909.066	-0.385706	0.130613	-2.95304	0.00314663	0.0176663
718	FBgn0039406	2376.29	-0.29426	0.0941331	-3.126	0.00177202	0.0112503
719	FBgn0039419	112.048	-1.34033	0.198474	-6.75319	1.44626127723181e-11	2.56181080906995e-09
720	FBgn0039417	163.803	0.667192	0.199333	3.34712	0.000816549	0.00610717
721	FBgn0039430	37.5656	-1.14549	0.297656	-3.84836	0.000118909	0.00131232
722	FBgn0039431	212.896	-0.827886	0.220019	-3.76279	0.00016803	0.00174885
723	FBgn0001197	2880.29	0.363619	0.135131	2.69085	0.00712693	0.0326065
724	FBgn0039461	206.964	0.760459	0.248674	3.05806	0.00222777	0.0133918
725	FBgn0004359	53.6772	-1.19054	0.281188	-4.23396	2.29609302807596e-05	0.00034565
726	FBgn0039466	61.2342	-0.820851	0.197122	-4.16417	3.12490173685344e-05	0.000445791
727	FBgn0039471	93.1079	-3.52069	1.34238	-2.62272	0.00872318	0.0382152
728	FBgn0051075	75.605	0.742484	0.25154	2.95176	0.0031597	0.017721
729	FBgn0039465	242.253	0.639189	0.188074	3.39861	0.000677297	0.00527349
730	FBgn0004510	5.62137	1.96719	0.676475	2.90799	0.00363756	0.0196543
731	FBgn0026562	891.891	0.564162	0.177503	3.17833	0.00148129	0.00977832
732	FBgn0027574	78.5922	-0.487017	0.185962	-2.61891	0.0088212	0.0385459
733	FBgn0003482	28.1204	0.793222	0.298472	2.65761	0.00786968	0.0352016
734	FBgn0005696	159.1	0.761387	0.220283	3.4564	0.000547437	0.00444107
735	FBgn0039492	143.213	-1.47186	0.219494	-6.70569	2.00454172201505e-11	3.40075148975788e-09
736	FBgn0039487	185.46	-0.601809	0.211508	-2.84533	0.00443653	0.0228779
737	FBgn0039481	117.591	1.2305	0.308155	3.99312	6.52085638030332e-05	0.000814379
738	FBgn0039472	44.5499	-4.19232	1.28927	-3.2517	0.00114717	0.00798437
739	FBgn0046247	146.133	-0.833036	0.233647	-3.56536	0.000363354	0.00323427
740	FBgn0016061	9.5865	-2.2453	0.48201	-4.6582	3.18986866108011e-06	7.36998350651292e-05
741	FBgn0040609	217.936	-1.11597	0.349421	-3.19377	0.0014043	0.00941635
742	FBgn0002441	49.9049	-0.870493	0.252979	-3.44097	0.000579632	0.00463928
743	FBgn0010328	592.446	0.742664	0.228505	3.2501	0.00115364	0.00801367
744	FBgn0039519	50.4771	4.44238	1.4353	3.09508	0.00196758	0.0122308
745	FBgn0039528	294.835	-0.68745	0.220082	-3.1236	0.0017865	0.011322
746	FBgn0039527	9.15276	-1.85509	0.53976	-3.43688	0.000588461	0.00470238
747	FBgn0027492	1420.52	-0.573278	0.107177	-5.34892	8.8483056646647e-08	3.79192712113131e-06
748	FBgn0004387	71.5119	-0.902944	0.23888	-3.7799	0.000156888	0.0016498
749	FBgn0027579	166.05	-0.385159	0.151078	-2.54941	0.0107905	0.0447028
750	FBgn0003890	120.898	0.767441	0.266026	2.88484	0.00391616	0.0207586
751	FBgn0039558	204.769	0.807629	0.129338	6.24433	4.25619583327353e-10	4.34950474192607e-08
752	FBgn0039585	64.4748	-0.852087	0.215611	-3.95197	7.75110334363412e-05	0.000924565
753	FBgn0051051	17.8783	0.971869	0.368652	2.63628	0.00838205	0.0370413
754	FBgn0001215	1151.29	0.505144	0.107467	4.70044	2.59603373212212e-06	6.23907570569616e-05
755	FBgn0039589	7.12927	1.91368	0.690235	2.77251	0.00556261	0.0270445
756	FBgn0039590	40.6951	-1.6187	0.302681	-5.34787	8.89959649903201e-08	3.79193591500309e-06
757	FBgn0026400	371.43	0.607412	0.190696	3.18524	0.00144635	0.00961941
758	FBgn0039600	134.359	-0.902751	0.287388	-3.14123	0.00168241	0.0108105
759	FBgn0039602	85.7159	-0.505483	0.18199	-2.77753	0.00547733	0.0267278
760	FBgn0005642	104.987	0.52936	0.206497	2.56352	0.0103616	0.0433727
761	FBgn0039628	11.4	1.5861	0.598379	2.65065	0.00803361	0.0357693
762	FBgn0039635	862.305	0.530441	0.0865949	6.12555	9.03699107500558e-10	8.00376176209661e-08
763	FBgn0039640	93.402	1.29277	0.295961	4.36803	1.25370068540847e-05	0.000216354
764	FBgn0039644	204.937	0.981166	0.193167	5.07937	3.78691227151239e-07	1.26963102907362e-05
765	FBgn0051044	463.698	-0.554385	0.202875	-2.73265	0.00628276	0.0297166
766	FBgn0003525	1191.34	1.17259	0.239921	4.88742	1.02168535655117e-06	2.85749262353312e-05
767	FBgn0062442	1116.61	0.445557	0.0993812	4.48331	7.34930086194887e-06	0.00014023
768	FBgn0039650	31.0001	0.924925	0.345355	2.67818	0.00740228	0.0335486
769	FBgn0039647	50.4318	-1.43973	0.229051	-6.28564	3.26499019808394e-10	3.50508240658951e-08
770	FBgn0039639	17.8863	-1.08611	0.431066	-2.51959	0.0117491	0.0477879
771	FBgn0039638	27.3148	1.05583	0.350271	3.01433	0.0025755	0.0150233
772	FBgn0039688	53.9525	-1.63338	0.255336	-6.39697	1.58492031447568e-10	1.91415148889177e-08
773	FBgn0039691	329.341	0.389946	0.135398	2.88	0.00397674	0.0209855
774	FBgn0039727	38.8892	-0.987375	0.264617	-3.73133	0.000190469	0.00192242
775	FBgn0003358	26.6299	-4.14337	1.26551	-3.27407	0.00106009	0.00748119
776	FBgn0003356	327.799	-3.09322	1.20155	-2.57436	0.0100425	0.0424213
777	FBgn0039705	52.2528	0.525221	0.194396	2.70181	0.00689638	0.0317293
778	FBgn0020235	1384.25	0.406968	0.129926	3.13232	0.00173433	0.0110839
779	FBgn0016685	3295.06	0.696389	0.124016	5.61534	1.96180652389522e-08	1.03218216514645e-06
780	FBgn0026597	56.0585	-0.610291	0.229857	-2.65508	0.00792887	0.0353919
781	FBgn0039741	121.138	0.580518	0.191936	3.02454	0.00249012	0.0146135
782	FBgn0039756	137.095	0.804527	0.304084	2.64574	0.00815123	0.0362019
783	FBgn0039747	11.8378	-1.47561	0.541336	-2.72586	0.00641333	0.0301197
784	FBgn0039735	2003.03	0.439911	0.134709	3.26563	0.0010922	0.00766837
785	FBgn0000279	2.22428	3.60651	1.31792	2.73651	0.00620943	0.0294879
786	FBgn0039768	4.84716	-1.84658	0.659986	-2.7979	0.0051436	0.0255092
787	FBgn0039766	90.7399	-0.779604	0.237639	-3.28062	0.00103578	0.00736337
788	FBgn0015222	8527.06	-0.374502	0.132957	-2.81673	0.00485155	0.0244255
789	FBgn0051383	7.32407	-3.70873	0.789334	-4.69856	2.6200680259892e-06	6.25754673712656e-05
790	FBgn0039778	7.06778	4.58497	1.427	3.21301	0.00131353	0.00890886
791	FBgn0082582	108.676	-1.27206	0.293779	-4.32999	1.49118073878051e-05	0.000246474
792	FBgn0039787	12.951	4.44143	1.66715	2.66409	0.00771979	0.0347064
793	FBgn0039773	155.936	0.711516	0.186703	3.81095	0.000138434	0.00149672
794	FBgn0028646	165.64	1.02518	0.249154	4.11463	3.8779270577868e-05	0.000527716
795	FBgn0000416	2227.74	-0.412062	0.159407	-2.58497	0.00973876	0.0414324
796	FBgn0039809	28.9884	-0.99231	0.278361	-3.56483	0.000364094	0.00323815
797	FBgn0039808	4.48131	-2.09053	0.694501	-3.01012	0.00261142	0.0151865
798	FBgn0039807	33.1679	-1.28854	0.326264	-3.94937	7.83567296442994e-05	0.000928401
799	FBgn0011739	314.97	-0.534598	0.168185	-3.17863	0.00147974	0.00977832
800	FBgn0000274	6.03249	2.72311	1.00845	2.70029	0.00692798	0.0318609
801	FBgn0016123	2850.19	1.30202	0.28449	4.57668	4.72421798725526e-06	0.000100018
802	FBgn0002413	1245.56	-0.523882	0.125054	-4.18925	2.79873454330017e-05	0.000405797
803	FBgn0039828	360.881	0.470523	0.109135	4.31138	1.62237383483858e-05	0.000264052
804	FBgn0039830	14435.6	0.92355	0.137743	6.70487	2.01587640059039e-11	3.40075148975788e-09
805	FBgn0039829	266.741	0.412955	0.156013	2.64692	0.00812287	0.0361062
806	FBgn0039858	2928.82	-0.648386	0.149853	-4.32681	1.51281068965574e-05	0.000248888
807	FBgn0039849	351.965	0.948885	0.286108	3.31653	0.000911434	0.00663929
808	FBgn0039860	50.3435	0.562588	0.212881	2.64274	0.00822385	0.0364483
809	FBgn0039861	46.393	0.801518	0.232465	3.4479	0.000564958	0.00455567
810	FBgn0039863	107.18	-0.675534	0.220023	-3.07029	0.00213851	0.0129949
811	FBgn0003870	356.064	-0.507672	0.147429	-3.4435	0.000574234	0.00461646
812	FBgn0039868	385.129	0.491054	0.120421	4.07782	4.54603952292332e-05	0.000600859
813	FBgn0000557	44.5403	-1.2126	0.339476	-3.57198	0.000354299	0.00317227
814	FBgn0022349	422.096	-0.74123	0.179748	-4.12372	3.7279876730061e-05	0.000512022
815	FBgn0005632	226.67	-0.535328	0.203191	-2.63461	0.0084234	0.0371623
816	FBgn0027620	206.076	-0.848693	0.321503	-2.63977	0.00829627	0.036708
817	FBgn0039877	353.378	0.352807	0.136782	2.57933	0.00989923	0.0419159
818	FBgn0017448	28.2263	1.03166	0.342487	3.01226	0.00259315	0.0151013
819	FBgn0039872	60.2974	3.56731	1.24593	2.86318	0.00419414	0.0218613
820	FBgn0000150	11999.5	0.582111	0.104127	5.59041	2.26529773905886e-08	1.15748001782296e-06
821	FBgn0039883	43.8495	-1.4517	0.335426	-4.32794	1.50512409411231e-05	0.000248007
822	FBgn0002645	672.347	-1.61707	0.246467	-6.561	5.34495562810694e-11	7.88974839104452e-09
823	FBgn0011224	702.485	-1.19746	0.156364	-7.65818	1.88580700880123e-14	9.04210561588214e-12
824	FBgn0051619	22.3838	-1.12746	0.3991	-2.82499	0.00472819	0.0239559
825	FBgn0025674	468.186	0.497755	0.125188	3.97606	7.00673447251138e-05	0.000857921
826	FBgn0032986	305.016	-0.31758	0.125835	-2.52379	0.0116098	0.047392
827	FBgn0039972	208.143	1.40286	0.296054	4.73853	2.15275048061794e-06	5.35818082154742e-05
828	FBgn0033047	127.358	4.44886	1.2681	3.50828	0.000451007	0.00380723
829	FBgn0011957	2.8319	-3.08787	0.919157	-3.35946	0.00078094	0.00588223
830	FBgn0011880	5.39796	-1.87515	0.671616	-2.79199	0.00523845	0.025895
831	FBgn0033065	27.1666	-1.70958	0.382816	-4.46581	7.97648996077358e-06	0.000150043
832	FBgn0011955	2.28455	-3.6636	1.36249	-2.68891	0.00716862	0.0327412
833	FBgn0011891	4.38931	-1.78483	0.663774	-2.68891	0.00716868	0.0327412
834	FBgn0033052	73.6632	-1.32733	0.265946	-4.99096	6.00803119053295e-07	1.84015433697361e-05
835	FBgn0033051	19.1431	-0.937748	0.317422	-2.95426	0.0031342	0.0176245
836	FBgn0000043	2690.68	-0.696772	0.191395	-3.64049	0.000272119	0.00257761
837	FBgn0022288	282.787	0.431902	0.111874	3.86061	0.000113105	0.00126005
838	FBgn0050438	9.29876	-2.03449	0.526806	-3.86194	0.00011249	0.00125451
839	FBgn0013732	60.675	0.854491	0.25692	3.3259	0.000881324	0.0064894
840	FBgn0033093	59.1902	2.7176	0.930344	2.92107	0.00348834	0.0190221
841	FBgn0014009	383.208	-0.606449	0.14857	-4.08192	4.46653070342169e-05	0.000591899
842	FBgn0027066	434.834	-0.425706	0.135788	-3.13507	0.00171814	0.0110002
843	FBgn0010482	87.541	-0.624789	0.226609	-2.75713	0.00583116	0.0280805
844	FBgn0014028	70.3783	0.669161	0.250313	2.6733	0.00751089	0.0339684
845	FBgn0011892	1.81075	-3.3636	1.33755	-2.51475	0.0119117	0.0483199
846	FBgn0034511	67.2575	1.5697	0.458048	3.42694	0.000610426	0.00483069
847	FBgn0034512	253.227	0.923411	0.356792	2.5881	0.00965078	0.0411591
848	FBgn0000615	830.124	1.09707	0.236974	4.62951	3.66533910689617e-06	8.1667136327238e-05
849	FBgn0050147	18.4939	-1.59105	0.445183	-3.57393	0.000351665	0.00315134
850	FBgn0034500	181.78	-0.807705	0.285581	-2.82828	0.00467983	0.0238136
851	FBgn0003114	127.084	0.843661	0.322931	2.61251	0.00898796	0.039108
852	FBgn0025720	131.202	0.395204	0.14716	2.68553	0.00724146	0.0329885
853	FBgn0034490	250.291	1.33589	0.29479	4.53168	5.85153049401825e-06	0.000118008
854	FBgn0034488	97.9145	0.612389	0.23556	2.59972	0.00932996	0.0401615
855	FBgn0011897	14.9884	-2.3907	0.559227	-4.27502	1.91122348231558e-05	0.000300481
856	FBgn0050454	4.03413	-2.46429	0.804334	-3.06376	0.00218573	0.0132063
857	FBgn0011848	33.8255	-2.69961	0.440984	-6.12179	9.25282663240734e-10	8.12719350820043e-08
858	FBgn0011849	5.36024	-2.43413	0.734838	-3.31247	0.000924763	0.00670422
859	FBgn0034455	365.354	0.752286	0.163031	4.61438	3.94277041588816e-06	8.6757275321034e-05
860	FBgn0034460	27.2883	1.17554	0.323409	3.63483	0.000278165	0.00262316
861	FBgn0040729	4.15206	-4.00949	1.27438	-3.14622	0.00165394	0.0106792
862	FBgn0015949	529.368	-0.689301	0.258	-2.67171	0.00754664	0.0341011
863	FBgn0040732	423.586	1.04697	0.390869	2.67858	0.00739355	0.0335486
864	FBgn0003254	4.08348	-2.28613	0.706466	-3.23601	0.00121214	0.00832211
865	FBgn0013954	9804.61	0.670406	0.168085	3.98848	6.64975111177251e-05	0.000821786
866	FBgn0040273	172.413	-0.817507	0.170154	-4.80451	1.55133819001993e-06	4.11666019875653e-05
867	FBgn0034443	454.358	-0.922224	0.234089	-3.93963	8.16066468578962e-05	0.000961547
868	FBgn0050227	12.0444	-1.85492	0.46719	-3.97039	7.17554971469167e-05	0.000871563
869	FBgn0034400	137.317	0.758223	0.196719	3.85435	0.00011604	0.00128868
870	FBgn0034390	234.164	0.942051	0.252356	3.73302	0.000189198	0.0019146
871	FBgn0034381	8.36926	4.46053	1.45472	3.06625	0.00216762	0.01313
872	FBgn0023214	45.7724	-1.18934	0.211093	-5.6342	1.75875260149423e-08	9.5367462493269e-07
873	FBgn0034330	66.15	1.84798	0.419377	4.40648	1.05065809623247e-05	0.000187356
874	FBgn0025583	202.475	1.90617	0.574588	3.31745	0.000908428	0.00662193
875	FBgn0040736	243.502	2.03244	0.601327	3.37992	0.00072506	0.0055719
876	FBgn0040735	33.4999	1.73244	0.555902	3.11645	0.00183042	0.0115247
877	FBgn0063494	287.337	1.3168	0.267559	4.92153	8.58688717551235e-07	2.48668765398761e-05
878	FBgn0034346	79.5013	0.875482	0.27985	3.1284	0.0017576	0.0112056
879	FBgn0034354	168.681	0.563195	0.198638	2.83529	0.00457847	0.0234506
880	FBgn0034356	27.9565	0.854673	0.340736	2.50832	0.0121308	0.0489284
881	FBgn0063499	45.1485	3.00115	0.517032	5.80456	6.45342345180584e-09	4.18213319791418e-07
882	FBgn0040733	388.744	1.07708	0.304697	3.53492	0.000407894	0.00353597
883	FBgn0034331	328.106	2.24786	0.394655	5.69577	1.22816160759439e-08	7.13273309590883e-07
884	FBgn0028983	52.8492	-0.728108	0.193979	-3.75354	0.000174355	0.00179559
885	FBgn0003044	468.022	-0.693283	0.122444	-5.66204	1.49583879401186e-08	8.3234422527529e-07
886	FBgn0034308	55.768	0.563989	0.20297	2.77868	0.00545808	0.0266706
887	FBgn0034312	84.097	-0.461873	0.170197	-2.71376	0.00665251	0.0309151
888	FBgn0062440	272.633	-0.264885	0.10489	-2.52537	0.0115578	0.0472447
889	FBgn0041585	69.2956	-0.725265	0.237158	-3.05815	0.00222707	0.0133918
890	FBgn0034295	32.3285	-3.10904	0.975754	-3.18629	0.0014411	0.00960249
891	FBgn0034290	33.5895	1.16678	0.462085	2.52503	0.0115689	0.047272
892	FBgn0029079	163.81	0.900129	0.209745	4.29155	1.77429605281e-05	0.000283141
893	FBgn0045800	97.1002	-0.72923	0.252796	-2.88465	0.00391844	0.0207603
894	FBgn0063385	7.60442	-2.97948	0.592595	-5.02786	4.95986703596561e-07	1.60711789201959e-05
895	FBgn0063377	23.094	-1.39075	0.460578	-3.01957	0.00253137	0.0148065
896	FBgn0063384	31.3729	-1.28791	0.374912	-3.43523	0.000592046	0.00472392
897	FBgn0063376	7.00562	-2.27193	0.614219	-3.69889	0.000216542	0.00214497
898	FBgn0063382	4.92243	-1.9085	0.579677	-3.29235	0.000993556	0.00712518
899	FBgn0063388	29.8509	-1.87151	0.299203	-6.25497	3.97591953252026e-10	4.14275223447307e-08
900	FBgn0063375	23.2674	-1.38428	0.364537	-3.79737	0.000146237	0.00155888
901	FBgn0063374	24.4519	-1.48099	0.318884	-4.64429	3.41246961455677e-06	7.7243157697114e-05
902	FBgn0063379	20.088	-1.19937	0.356855	-3.36095	0.000776738	0.00586305
903	FBgn0063387	10.2264	-1.71405	0.540921	-3.16876	0.00153091	0.0100435
904	FBgn0063373	7.08487	-1.74882	0.549198	-3.18431	0.00145098	0.00963212
905	FBgn0028494	18.2399	-1.44356	0.381912	-3.77982	0.000156939	0.0016498
906	FBgn0034255	304.452	-0.786654	0.249681	-3.15064	0.00162915	0.0105384
907	FBgn0004400	190.41	-1.30602	0.223922	-5.83249	5.4606775501763e-09	3.56049576707201e-07
908	FBgn0050333	2.91577	-3.36022	1.01794	-3.301	0.000963423	0.00693717
909	FBgn0034248	3.97375	2.17662	0.814679	2.67175	0.00754567	0.0341011
910	FBgn0024196	1468.8	-0.646069	0.192643	-3.3537	0.000797384	0.00598489
911	FBgn0028953	545.707	-0.424008	0.132518	-3.19962	0.00137609	0.00925639
912	FBgn0034237	3902.7	0.703934	0.223766	3.14585	0.00165606	0.0106864
913	FBgn0034219	39.5619	-0.731253	0.278216	-2.62836	0.00857974	0.0377111
914	FBgn0023172	84.8363	-0.683359	0.182072	-3.75323	0.000174571	0.00179607
915	FBgn0029856	22.484	-2.49428	0.468625	-5.32255	1.02322916296903e-07	4.19879519074703e-06
916	FBgn0029881	133.133	-1.15909	0.194224	-5.9678	2.40468896098501e-09	1.812555622507e-07
917	FBgn0029895	229.956	-0.757404	0.180168	-4.20388	2.62377931582052e-05	0.000385159
918	FBgn0029502	420.532	0.502222	0.190224	2.64017	0.00828652	0.0366802
919	FBgn0029896	2243.85	2.95216	0.846661	3.48683	0.00048879	0.00406484
920	FBgn0029882	711.647	0.408359	0.141477	2.88639	0.00389685	0.0206872
921	FBgn0029924	122.613	2.31657	0.373717	6.19872	5.69243850880487e-10	5.45038166410614e-08
922	FBgn0027108	1727.43	-0.327874	0.124625	-2.6309	0.00851602	0.0375026
923	FBgn0029935	45.1103	1.00717	0.336579	2.99238	0.00276811	0.0159455
924	FBgn0027106	26.3097	-1.12605	0.363826	-3.09504	0.00196788	0.0122308
925	FBgn0004646	1086.67	-1.28269	0.240961	-5.32322	1.01943855697063e-07	4.19879519074703e-06
926	FBgn0029911	299.459	0.769904	0.175794	4.37957	1.18915264015202e-05	0.000207185
927	FBgn0029939	64.3772	1.20139	0.335636	3.57946	0.000344306	0.00309848
928	FBgn0026144	188.987	-0.656719	0.236727	-2.77416	0.0055344	0.026932
929	FBgn0016041	1997.56	0.688667	0.10306	6.68222	2.35355724518652e-11	3.84824713874497e-09
930	FBgn0027553	79.6412	0.540166	0.20192	2.67515	0.00746967	0.0338108
931	FBgn0010292	627.996	1.18136	0.241556	4.89063	1.00514807594912e-06	2.83361107458548e-05
932	FBgn0004404	2205.31	-0.842631	0.167656	-5.02594	5.00976749911876e-07	1.61835285655423e-05
933	FBgn0004657	243.9	-0.673199	0.215711	-3.12083	0.0018034	0.0113951
934	FBgn0029994	102.524	0.782404	0.269927	2.89858	0.00374855	0.0201109
935	FBgn0003656	245.038	-0.535584	0.145602	-3.67841	0.000234692	0.0022779
936	FBgn0029979	1658.37	-0.800308	0.144644	-5.53296	3.14878015658509e-08	1.52809294539663e-06
937	FBgn0029974	12.7354	-0.979525	0.360609	-2.71631	0.00660142	0.0307584
938	FBgn0030003	155.451	0.678068	0.214869	3.15572	0.001601	0.0103816
939	FBgn0030035	526.191	-0.75647	0.168757	-4.48259	7.3741806695874e-06	0.000140453
940	FBgn0015519	97.8834	-0.805016	0.247347	-3.2546	0.00113552	0.00791368
941	FBgn0030028	45.9936	-0.876311	0.316465	-2.76906	0.00562179	0.0272743
942	FBgn0017566	643.511	0.542871	0.129474	4.19291	2.75401118081029e-05	0.000400405
943	FBgn0030000	114.391	0.674764	0.163611	4.12419	3.72037510591625e-05	0.000512022
944	FBgn0030038	287.808	1.04774	0.230518	4.54515	5.48964123491445e-06	0.000112905
945	FBgn0023506	80.5192	0.709362	0.259812	2.73029	0.00632788	0.0298764
946	FBgn0000359	6732.74	4.80123	1.36075	3.52838	0.00041811	0.00360103
947	FBgn0000360	15674	5.79792	1.38896	4.17427	2.98938160794095e-05	0.000428986
948	FBgn0053181	459.753	0.716082	0.27458	2.60792	0.00910941	0.0395485
949	FBgn0030053	104.335	0.447955	0.146096	3.06616	0.00216827	0.01313
950	FBgn0030048	218.364	-1.42815	0.25067	-5.69734	1.21693466821284e-08	7.10636354602532e-07
951	FBgn0030041	155.845	0.903265	0.312776	2.8879	0.00387827	0.0206104
952	FBgn0014032	176.436	0.729884	0.275074	2.65341	0.00796825	0.0355378
953	FBgn0030040	482.807	-0.553986	0.193938	-2.8565	0.00428337	0.0222392
954	FBgn0041629	73.8729	0.851912	0.225046	3.78551	0.000153394	0.00162216
955	FBgn0030067	147.059	0.867087	0.188048	4.61099	4.00764380853166e-06	8.73766352799104e-05
956	FBgn0011586	475.022	-1.58711	0.274969	-5.77197	7.83510370839867e-09	4.92730663981427e-07
957	FBgn0027330	12.3291	-1.23565	0.42008	-2.94146	0.00326672	0.0181488
958	FBgn0030060	261.028	0.664493	0.126955	5.2341	1.65794704219133e-07	6.36124951783734e-06
959	FBgn0030089	345.383	-0.474478	0.135776	-3.49456	0.00047485	0.00397692
960	FBgn0030091	78.3092	-0.646121	0.230587	-2.80207	0.00507758	0.0252879
961	FBgn0030093	195.689	0.464286	0.143008	3.24657	0.00116804	0.00807145
962	FBgn0010269	204.315	0.719511	0.180314	3.99031	6.59856123690021e-05	0.00081736
963	FBgn0030096	129.072	0.521029	0.157156	3.31537	0.000915223	0.00664866
964	FBgn0040931	587.923	-0.501118	0.180394	-2.77791	0.00547106	0.0267094
965	FBgn0014868	682.193	0.408362	0.119691	3.41182	0.000645317	0.00506531
966	FBgn0030081	85.2799	0.537453	0.180126	2.98376	0.00284731	0.0163221
967	FBgn0027084	522.816	0.756638	0.255777	2.95819	0.0030945	0.0174382
968	FBgn0052699	180.802	-0.406062	0.157808	-2.57315	0.0100779	0.042505
969	FBgn0026415	628.931	0.556438	0.199726	2.78601	0.00533617	0.0261953
970	FBgn0028342	2940.28	0.783252	0.151588	5.16698	2.37908441683429e-07	8.62966183689926e-06
971	FBgn0028480	1002.81	0.876914	0.222907	3.93399	8.35455425864822e-05	0.000978077
972	FBgn0028331	1607.51	-0.729825	0.164434	-4.4384	9.06300314642937e-06	0.000165501
973	FBgn0011770	166.584	0.736494	0.190183	3.87256	0.000107698	0.00120995
974	FBgn0052677	38.5124	-1.75721	0.352197	-4.98928	6.06040307971502e-07	1.85086103250607e-05
975	FBgn0030228	142.782	0.753895	0.241108	3.1268	0.00176722	0.0112381
976	FBgn0052676	276.513	-0.628409	0.184563	-3.40485	0.000662003	0.00518147
977	FBgn0003748	949.849	0.679734	0.258478	2.62976	0.00854463	0.0375879
978	FBgn0003391	660.872	-0.657386	0.180438	-3.64327	0.000269196	0.00255905
979	FBgn0040653	321.445	1.21799	0.436788	2.78852	0.00529488	0.026089
980	FBgn0011674	41.5727	-1.47922	0.280195	-5.27926	1.2970488744431e-07	5.10556868058567e-06
981	FBgn0002736	277.104	0.3791	0.121231	3.1271	0.00176541	0.0112352
982	FBgn0034599	27.5386	1.43147	0.330631	4.32952	1.49434785549798e-05	0.000246614
983	FBgn0011872	1.20798	-4.53126	1.58116	-2.86578	0.00415985	0.0217146
984	FBgn0003891	693.173	-0.638509	0.172885	-3.69326	0.000221399	0.00217873
985	FBgn0034623	19.557	2.08527	0.407281	5.11998	3.05574611682827e-07	1.05272827413515e-05
986	FBgn0034617	85.861	-0.87997	0.265017	-3.32043	0.000898805	0.00657566
987	FBgn0011871	2.01805	-5.76735	1.68258	-3.42769	0.000608739	0.00482452
988	FBgn0050389	168.988	-1.38201	0.244982	-5.64128	1.68793294004298e-08	9.20374606880824e-07
989	FBgn0034590	30.8272	-1.34525	0.375999	-3.57779	0.000346506	0.00311083
990	FBgn0011824	1804.59	0.942977	0.312474	3.01778	0.00254636	0.0148696
991	FBgn0003731	91.3689	-0.95525	0.240868	-3.96586	7.31303590431149e-05	0.000885227
992	FBgn0034643	130.882	0.392248	0.142762	2.74757	0.00600392	0.0287076
993	FBgn0034644	121.589	-0.9331	0.178497	-5.22754	1.7177955593286e-07	6.47401815763985e-06
994	FBgn0034650	198.79	-0.532633	0.189975	-2.80371	0.00505189	0.0251862
995	FBgn0034664	8.95776	-2.16312	0.776379	-2.78617	0.00533351	0.0261953
996	FBgn0034663	7.06768	-2.90519	1.12469	-2.5831	0.00979169	0.0415599
997	FBgn0034691	159.538	0.576416	0.222329	2.59263	0.00952463	0.0408177
998	FBgn0034706	42.7661	0.922286	0.360107	2.56114	0.0104328	0.0435677
999	FBgn0034716	137.401	4.55198	1.38163	3.29464	0.000985466	0.00707671
1000	FBgn0034715	52.9799	4.31431	1.44887	2.97771	0.0029041	0.0165584
1001	FBgn0050277	28.2453	4.62112	1.62438	2.84486	0.00444313	0.0229009
1002	FBgn0034709	177.488	0.722041	0.215382	3.35236	0.000801245	0.00600962
1003	FBgn0050460	51.3133	-0.796373	0.272511	-2.92235	0.00347402	0.0189635
1004	FBgn0034180	85.0822	-0.853432	0.179122	-4.76453	1.8929365169846e-06	4.8830410928428e-05
1005	FBgn0034158	143.045	-0.800267	0.195838	-4.08637	4.38170134208341e-05	0.000582109
1006	FBgn0025830	45.2857	1.15172	0.303498	3.79484	0.00014774	0.00157018
1007	FBgn0003091	278.686	0.886246	0.273506	3.24032	0.00119397	0.00822928
1008	FBgn0004580	8.79467	-1.23111	0.491953	-2.5025	0.0123321	0.0495895
1009	FBgn0034176	302.987	0.647541	0.217855	2.97234	0.00295535	0.0167965
1010	FBgn0014870	300.146	-0.837367	0.148832	-5.62626	1.84154528728347e-08	9.88481985517612e-07
1011	FBgn0025832	72.2869	0.841454	0.230068	3.65742	0.00025477	0.00244157
1012	FBgn0016131	186.961	0.654492	0.146375	4.47133	7.77358522925183e-06	0.000146485
1013	FBgn0034145	327.47	-0.706934	0.174059	-4.06147	4.87657044936027e-05	0.000635149
1014	FBgn0013763	906.934	0.654011	0.166806	3.92079	8.82604214662488e-05	0.00102164
1015	FBgn0050463	74.6161	0.965626	0.346348	2.78802	0.00530314	0.0261176
1016	FBgn0024319	17.3136	-1.03851	0.336844	-3.08307	0.00204879	0.0125865
1017	FBgn0010611	409.044	-0.511426	0.126185	-4.053	5.05651831068004e-05	0.000655374
1018	FBgn0025519	94.3893	-0.961736	0.228905	-4.20145	2.65205466679369e-05	0.000388773
1019	FBgn0034098	136.407	-0.782113	0.194695	-4.01711	5.89164925827388e-05	0.000747213
1020	FBgn0050094	124.641	0.47588	0.165576	2.87408	0.00405206	0.0212249
1021	FBgn0034083	200.612	-0.791959	0.170271	-4.65117	3.30064244050094e-06	7.56017841759568e-05
1022	FBgn0034087	216.419	-0.812486	0.229651	-3.53792	0.000403294	0.00350968
1023	FBgn0034052	3.81945	-2.79146	0.923353	-3.02318	0.00250132	0.014663
1024	FBgn0034049	137.26	-0.775332	0.26891	-2.88324	0.00393608	0.0208227
1025	FBgn0034025	114.209	0.473911	0.174085	2.7223	0.00648287	0.0303792
1026	FBgn0034029	30.4382	0.714806	0.275971	2.59015	0.00959339	0.0409636
1027	FBgn0024754	342.805	-0.688469	0.177068	-3.88816	0.000101009	0.00114692
1028	FBgn0019968	72.3126	-0.69258	0.240067	-2.88495	0.00391473	0.0207586
1029	FBgn0034021	184.335	0.939285	0.319706	2.93796	0.00330376	0.0182496
1030	FBgn0014865	80.0434	2.08571	0.74722	2.79129	0.00524979	0.025939
1031	FBgn0001187	225.955	1.35949	0.367757	3.69672	0.000218405	0.00215525
1032	FBgn0033984	433.782	0.822306	0.296878	2.76985	0.00560822	0.0272289
1033	FBgn0033987	101.949	-0.763867	0.222894	-3.42704	0.000610192	0.00483069
1034	FBgn0033988	338.718	-0.867499	0.178639	-4.85615	1.19691491993663e-06	3.30410695300947e-05
1035	FBgn0033990	69.007	-0.446488	0.177818	-2.51093	0.0120414	0.0486416
1036	FBgn0027596	129.941	-1.09459	0.378676	-2.89058	0.00384536	0.0204957
1037	FBgn0010388	292.258	-1.57504	0.624093	-2.52373	0.0116117	0.047392
1038	FBgn0015602	125.888	0.614976	0.182996	3.3606	0.000777747	0.00586403
1039	FBgn0013773	44.0823	1.04885	0.309034	3.39397	0.000688863	0.00533832
1040	FBgn0033978	106.415	0.885579	0.321051	2.75837	0.005809	0.0279991
1041	FBgn0027783	413.742	-0.535108	0.198216	-2.69963	0.00694171	0.0319103
1042	FBgn0016684	52.204	3.7827	1.18932	3.18057	0.00146986	0.00973316
1043	FBgn0020767	223.577	-0.586167	0.137693	-4.25706	2.07131233305306e-05	0.000319017
1044	FBgn0033935	86.1727	1.06399	0.271183	3.9235	8.72711731105561e-05	0.00101368
1045	FBgn0026427	175.952	-1.93246	0.336099	-5.74967	8.94193847492272e-09	5.52528616927202e-07
1046	FBgn0019938	309.865	0.640344	0.169391	3.78028	0.00015665	0.0016498
1047	FBgn0033934	820.115	0.76288	0.144281	5.28745	1.24033273431662e-07	4.90046702614015e-06
1048	FBgn0000289	414.353	0.443802	0.135803	3.26797	0.00108321	0.00761904
1049	FBgn0033917	118.798	0.933499	0.224303	4.16178	3.15774879011488e-05	0.000449271
1050	FBgn0033919	427.042	0.939031	0.236614	3.96861	7.22922131741619e-05	0.000876079
1051	FBgn0001220	1058.98	0.614074	0.223971	2.74175	0.00611121	0.0291779
1052	FBgn0013770	2572.22	-1.89961	0.285904	-6.64421	3.04843960856919e-11	4.76453178821666e-09
1053	FBgn0002643	475.29	-0.402364	0.15121	-2.66096	0.00779189	0.0349566
1054	FBgn0040752	787.634	0.324652	0.118095	2.74907	0.00597643	0.0286115
1055	FBgn0033889	305.236	-1.27471	0.148405	-8.58937	8.74468133957279e-18	1.50062623549558e-14
1056	FBgn0033886	829.891	0.364005	0.125678	2.89632	0.00377562	0.0201949
1057	FBgn0013733	286.727	-1.02744	0.202093	-5.084	3.69558406984194e-07	1.24687833315175e-05
1058	FBgn0033875	570.339	-0.708467	0.186382	-3.80117	0.000144017	0.00153831
1059	FBgn0033879	681.693	0.3728	0.147885	2.52088	0.0117062	0.0476499
1060	FBgn0041579	57.6356	1.96913	0.780531	2.52281	0.0116421	0.0474796
1061	FBgn0024556	734.034	0.697169	0.0898411	7.76002	8.49163550663836e-15	5.30877071556191e-12
1062	FBgn0014877	358.321	0.836946	0.209068	4.00323	6.24829200001687e-05	0.00078588
1063	FBgn0027581	159.403	-0.892203	0.178931	-4.98631	6.15441858165054e-07	1.87418798526596e-05
1064	FBgn0053156	101.67	1.14538	0.300711	3.8089	0.000139588	0.00150309
1065	FBgn0033853	99.1484	-0.87783	0.193325	-4.54069	5.60704825601387e-06	0.000114379
1066	FBgn0011896	5.58287	-1.80444	0.591315	-3.05157	0.00227646	0.0136305
1067	FBgn0004638	483.411	-0.450498	0.119479	-3.77052	0.000162908	0.00170414
1068	FBgn0033830	18.9557	-1.47707	0.301497	-4.89914	9.62559284336109e-07	2.74264881338449e-05
1069	FBgn0053138	208.581	0.971657	0.176421	5.50759	3.63769618728217e-08	1.73369664028856e-06
1070	FBgn0027079	60.516	0.622114	0.226571	2.74578	0.00603664	0.0288348
1071	FBgn0033806	32.5538	-0.770626	0.281373	-2.73881	0.00616628	0.0293617
1072	FBgn0033817	17.678	0.977102	0.384379	2.54203	0.0110211	0.0453648
1073	FBgn0033820	471.904	1.35301	0.298405	4.53412	5.78437358730515e-06	0.000117321
1074	FBgn0000181	11656.4	0.531347	0.157307	3.37778	0.000730748	0.00560345
1075	FBgn0033785	7.86558	-1.435	0.564351	-2.54274	0.0109986	0.0452898
1076	FBgn0033787	244.806	-1.16185	0.382837	-3.03485	0.00240658	0.014255
1077	FBgn0033784	57.6964	-0.695248	0.247815	-2.80551	0.00502362	0.025078
1078	FBgn0050055	96.6412	-0.852986	0.331561	-2.57264	0.0100927	0.0425149
1079	FBgn0011604	468.085	-0.455511	0.146908	-3.10066	0.00193087	0.0120497
1080	FBgn0026741	177.578	0.505443	0.17159	2.94565	0.00322276	0.0179798
1081	FBgn0033774	77.7176	-3.49524	1.14264	-3.0589	0.00222148	0.0133708
1082	FBgn0026619	76.2511	0.696605	0.223186	3.12119	0.00180125	0.0113883
1083	FBgn0033773	53.6317	1.38304	0.294519	4.69592	2.6541053763109e-06	6.29639105790898e-05
1084	FBgn0050052	9.1137	-1.32539	0.470694	-2.81583	0.00486519	0.024471
1085	FBgn0033757	260.845	1.34344	0.298527	4.50024	6.78753719107683e-06	0.00013116
1086	FBgn0050042	30.7489	1.35941	0.519757	2.61546	0.00891066	0.0388443
1087	FBgn0033724	13.373	1.32536	0.457953	2.8941	0.00380246	0.0203107
1088	FBgn0050334	4.4246	-2.25333	0.710982	-3.16932	0.00152796	0.0100352
1089	FBgn0024732	101.619	1.15258	0.243828	4.72705	2.27809617585008e-06	5.59488713210762e-05
1090	FBgn0023167	60.2161	-2.42637	0.404463	-5.999	1.9853695734226e-09	1.56300057972855e-07
1091	FBgn0010621	536.546	0.85098	0.220897	3.85239	0.000116971	0.00129575
1092	FBgn0033692	76.1095	0.631105	0.199963	3.15611	0.00159888	0.0103816
1093	FBgn0014184	10445.3	-0.410618	0.137617	-2.98378	0.00284708	0.0163221
1094	FBgn0033688	470.435	0.708228	0.13935	5.08237	3.72761730068684e-07	1.25370622378797e-05
1095	FBgn0027504	188.972	-0.329236	0.131722	-2.49948	0.0124375	0.049919
1096	FBgn0013756	355.07	-0.98812	0.191559	-5.1583	2.49208484822247e-07	8.90990845765311e-06
1097	FBgn0015543	15.1038	-1.34066	0.398784	-3.36188	0.000774148	0.00585181
1098	FBgn0026573	245.629	-0.493076	0.178697	-2.75928	0.00579282	0.0279427
1099	FBgn0033661	217.262	-1.16854	0.32425	-3.60383	0.000313567	0.00288123
1100	FBgn0033658	56.3306	1.78949	0.357815	5.00117	5.69829562083493e-07	1.76504893809116e-05
1101	FBgn0033654	102.451	0.48066	0.163626	2.93756	0.00330811	0.0182642
1102	FBgn0062449	61.7995	0.573088	0.188644	3.03794	0.00238204	0.0141432
1103	FBgn0033649	142.642	-1.19607	0.193349	-6.1861	6.16727119431344e-10	5.80050957992595e-08
1104	FBgn0044020	464.401	-1.73087	0.201844	-8.57529	9.88368803958322e-18	1.50062623549558e-14
1105	FBgn0033638	261.008	-0.88864	0.14031	-6.33343	2.39777795931415e-10	2.74017033888073e-08
1106	FBgn0033636	195.546	-0.952407	0.245468	-3.87996	0.000104475	0.00118123
1107	FBgn0003396	94.9742	-0.857337	0.263948	-3.24813	0.00116168	0.00805877
1108	FBgn0033602	1.98886	-5.17902	1.7495	-2.96028	0.00307357	0.0173478
1109	FBgn0033608	626.842	0.402729	0.101934	3.95087	7.78675925087521e-05	0.000927777
1110	FBgn0010357	295.358	-3.41019	1.19823	-2.84601	0.00442703	0.02284
1111	FBgn0024188	595.062	0.907446	0.146105	6.2109	5.26822039463246e-10	5.09005875946853e-08
1112	FBgn0050025	3.49205	-3.62703	1.19667	-3.03092	0.00243807	0.0143954
1113	FBgn0003863	549.252	-3.11176	0.994416	-3.12924	0.0017526	0.0111872
1114	FBgn0011555	4.56772	-2.73448	0.943166	-2.89926	0.00374046	0.0200877
1115	FBgn0043471	4.16178	-3.50291	1.1349	-3.08654	0.00202499	0.012498
1116	FBgn0025373	141.554	0.530293	0.189142	2.80367	0.0050524	0.0251862
1117	FBgn0033607	14.8975	-1.42276	0.470508	-3.02388	0.00249551	0.014637
1118	FBgn0033593	47.6745	-4.57573	0.886076	-5.16404	2.41680093826804e-07	8.70703741420771e-06
1119	FBgn0040765	176.33	-1.26758	0.226263	-5.60222	2.11619076017832e-08	1.10040344792987e-06
1120	FBgn0033544	603.891	-0.615572	0.14815	-4.15505	3.25214769975902e-05	0.000459625
1121	FBgn0033555	328.739	0.329119	0.12626	2.60667	0.00914277	0.0396097
1122	FBgn0033570	942.334	0.372983	0.123785	3.01314	0.00258557	0.0150655
1123	FBgn0050015	111.525	-1.68442	0.175114	-9.61899	6.64798076403873e-22	7.06547395602036e-18
1124	FBgn0033556	142.445	-0.451189	0.15315	-2.94606	0.00321853	0.0179745
1125	FBgn0027499	331.76	-0.57706	0.211368	-2.73012	0.00633106	0.0298764
1126	FBgn0033543	194.944	1.10887	0.308467	3.59478	0.000324662	0.0029669
1127	FBgn0001122	1134.73	-0.393426	0.151832	-2.5912	0.00956418	0.0409259
1128	FBgn0033519	162.011	-0.369926	0.135562	-2.72884	0.00635574	0.0299419
1129	FBgn0033507	273.407	0.647583	0.149258	4.33868	1.43342862031033e-05	0.000240706
1130	FBgn0033459	107.375	-1.05854	0.267425	-3.95827	7.54942586217213e-05	0.000906614
1131	FBgn0050008	78.7173	0.911188	0.322771	2.82302	0.00475738	0.0240423
1132	FBgn0003071	258.452	0.734818	0.226929	3.2381	0.00120329	0.0082774
1133	FBgn0010531	124.354	0.390771	0.138002	2.83164	0.00463095	0.0236396
1134	FBgn0033485	230.918	0.777317	0.228744	3.3982	0.000678305	0.00527747
1135	FBgn0022382	2318.75	-0.561845	0.190528	-2.94888	0.00318929	0.0178681
1136	FBgn0011656	183.855	-0.717749	0.14098	-5.09116	3.55883393858915e-07	1.20608567318349e-05
1137	FBgn0011921	5.40499	-2.26752	0.766041	-2.96005	0.00307589	0.0173517
1138	FBgn0033443	21.4096	2.87199	0.743094	3.8649	0.000111135	0.001242
1139	FBgn0033451	45.347	0.83154	0.249516	3.33262	0.000860332	0.0063852
1140	FBgn0033448	75.2882	1.27412	0.303604	4.19666	2.70874176340693e-05	0.00039599
1141	FBgn0033438	60.7501	-2.23392	0.390312	-5.72341	1.04409704154446e-08	6.19925327236564e-07
1142	FBgn0041087	216.773	0.689983	0.250848	2.75061	0.00594848	0.0285162
1143	FBgn0004360	45.1611	0.872509	0.286684	3.04345	0.0023388	0.0139488
1144	FBgn0033428	414.861	0.728626	0.278304	2.6181	0.00884213	0.0386089
1145	FBgn0033434	149.447	-0.564223	0.137789	-4.09484	4.22456265850932e-05	0.000565474
1146	FBgn0028473	2364.15	0.432953	0.106289	4.07335	4.63408872081852e-05	0.00060879
1147	FBgn0033405	4.41377	-3.40794	0.811306	-4.20056	2.66253076609668e-05	0.000389771
1148	FBgn0003612	362.588	0.420932	0.140797	2.98964	0.00279306	0.0160709
1149	FBgn0033381	180.613	-0.454612	0.132675	-3.42652	0.00061137	0.00483456
1150	FBgn0033382	58.9	0.943388	0.25103	3.75807	0.000171231	0.00177373
1151	FBgn0028408	1214.65	0.599668	0.150329	3.98903	6.63436941599484e-05	0.000820839
1152	FBgn0033400	32.9398	-1.35445	0.310781	-4.35821	1.31131953123663e-05	0.000225149
1153	FBgn0020621	14.1331	-1.39501	0.403512	-3.45718	0.000545867	0.00443538
1154	FBgn0033379	98.985	-0.751168	0.274961	-2.73191	0.00629693	0.0297704
1155	FBgn0033377	194.206	0.375822	0.135597	2.77161	0.00557801	0.027107
1156	FBgn0033339	114.628	0.541769	0.168734	3.21078	0.00132373	0.00894382
1157	FBgn0050349	339.614	0.703485	0.197955	3.55376	0.000379764	0.00335227
1158	FBgn0033349	434.168	0.622465	0.193755	3.21265	0.00131518	0.00890961
1159	FBgn0011300	161.114	-1.10491	0.177685	-6.21836	5.02392863603197e-10	4.96633290017205e-08
1160	FBgn0033367	447.618	1.44077	0.333843	4.3157	1.59099129740328e-05	0.00025974
1161	FBgn0033354	72.3157	-1.41865	0.266246	-5.32833	9.9121309211498e-08	4.13122068352863e-06
1162	FBgn0003074	752.391	0.515	0.15536	3.31489	0.000916805	0.0066556
1163	FBgn0033313	414.121	-1.31445	0.147076	-8.93726	3.98953684593497e-19	1.06001993996492e-15
1164	FBgn0033316	170.511	0.702042	0.235788	2.97743	0.0029068	0.0165649
1165	FBgn0043575	33.1985	-2.8971	0.971111	-2.98328	0.00285176	0.0163388
1166	FBgn0027585	35.6963	-1.37855	0.315778	-4.36556	1.26798995796889e-05	0.000218415
1167	FBgn0002535	1.60904	-3.05593	1.15499	-2.64584	0.00814877	0.0362019
1168	FBgn0014469	207.109	0.776307	0.248101	3.129	0.00175404	0.0111897
1169	FBgn0002569	4.34891	-3.78222	1.0748	-3.51901	0.000433157	0.00369824
1170	FBgn0033294	10.0188	-1.86545	0.653039	-2.85657	0.00428251	0.0222392
1171	FBgn0050359	431.777	0.475804	0.11763	4.04493	5.23376526766356e-05	0.00067342
1172	FBgn0033297	4.92443	-3.15888	1.03085	-3.06434	0.00218151	0.0131883
1173	FBgn0033296	15.7021	-2.63923	0.841044	-3.13804	0.00170084	0.0109158
1174	FBgn0002571	2.44385	-4.18893	1.49486	-2.80221	0.00507531	0.0252879
1175	FBgn0002570	9.13982	-5.6474	1.38748	-4.07027	4.69594686111139e-05	0.000614637
1176	FBgn0028563	183.233	1.37993	0.30861	4.47145	7.76911583180864e-06	0.000146485
1177	FBgn0033264	117.058	1.0158	0.181597	5.5937	2.22279075371114e-08	1.14135987522936e-06
1178	FBgn0050297	1.16043	-3.65952	1.45718	-2.51138	0.0120261	0.0486144
1179	FBgn0011659	134.868	0.97249	0.365279	2.66232	0.0077603	0.0348296
1180	FBgn0053087	105.444	-0.884087	0.161474	-5.47509	4.37295508876092e-08	2.02950946215507e-06
1181	FBgn0013726	1493.31	0.302759	0.12117	2.49863	0.0124673	0.0499631
1182	FBgn0050371	63.2703	2.30466	0.839111	2.74654	0.00602271	0.0287812
1183	FBgn0033260	159.864	-0.768465	0.198385	-3.8736	0.000107239	0.00120735
1184	FBgn0033226	202.5	-0.340592	0.131473	-2.59059	0.00958115	0.0409316
1185	FBgn0013307	28.5305	1.50398	0.448754	3.35146	0.000803875	0.00602509
1186	FBgn0033241	263.333	0.632142	0.147352	4.29001	1.78663268109063e-05	0.000284256
1187	FBgn0033236	112.677	0.722545	0.216998	3.32974	0.000869272	0.0064291
1188	FBgn0033235	572.654	0.584845	0.179347	3.26098	0.00111029	0.00777349
1189	FBgn0033224	47.2166	-1.49098	0.362069	-4.11795	3.82250528294126e-05	0.000521509
1190	FBgn0033194	27.7877	-1.71082	0.48487	-3.5284	0.000418076	0.00360103
1191	FBgn0050491	59.98	0.485902	0.191917	2.53184	0.0113466	0.0464707
1192	FBgn0033209	327.13	0.461109	0.146536	3.14672	0.00165112	0.0106675
1193	FBgn0033214	15.9384	-1.2109	0.344983	-3.51004	0.000448036	0.00379118
1194	FBgn0000337	7.30245	-1.33744	0.53134	-2.51711	0.011832	0.0480699
1195	FBgn0003733	40.3406	1.01037	0.355926	2.8387	0.00452979	0.0232461
1196	FBgn0028687	1186.6	0.433008	0.159659	2.71207	0.00668645	0.0310469
1197	FBgn0033196	58.5133	0.616438	0.237478	2.59577	0.00943787	0.0405275
1198	FBgn0050499	266.303	0.579584	0.115901	5.00068	5.71299242287692e-07	1.76504893809116e-05
1199	FBgn0033188	1354.48	-1.9933	0.236161	-8.44043	3.16184921753378e-17	4.20051668549362e-14
1200	FBgn0033183	342.938	0.425817	0.133625	3.18666	0.00143925	0.00960223
1201	FBgn0033179	571.586	0.412217	0.12404	3.32325	0.000889745	0.00653053
1202	FBgn0033153	127.121	-0.798362	0.291309	-2.7406	0.00613264	0.0292616
1203	FBgn0026602	257.001	0.805697	0.273321	2.9478	0.00320043	0.0179116
1204	FBgn0027558	53.4608	0.619723	0.206207	3.00534	0.00265284	0.0153815
1205	FBgn0040324	104.161	-0.653537	0.220862	-2.95903	0.0030861	0.0174001
1206	FBgn0024728	179.248	-0.471387	0.169528	-2.78059	0.00542609	0.0265508
1207	FBgn0039920	139.889	-0.751749	0.206879	-3.63376	0.000279324	0.00262946
1208	FBgn0026199	182.38	-1.12883	0.239495	-4.7134	2.43622102013144e-06	5.9385681197149e-05
1209	FBgn0026869	94.3286	-1.98047	0.329285	-6.01445	1.80501832703411e-09	1.44238607366305e-07
1210	FBgn0026262	746.476	-0.565468	0.137844	-4.10223	4.09187801325587e-05	0.000553289
1211	FBgn0039907	239.899	-0.932269	0.18503	-5.03848	4.69235937312145e-07	1.53447370515492e-05
1212	FBgn0039896	54.9191	-0.955482	0.269628	-3.5437	0.000394557	0.00345416
1213	FBgn0039904	146.801	-0.75657	0.190928	-3.96259	7.41418478664822e-05	0.000893696
1214	FBgn0039890	156.574	-0.664903	0.178921	-3.71618	0.00020226	0.00202222
1215	FBgn0011747	175.225	-0.721494	0.247082	-2.92006	0.00349964	0.0190642
1216	FBgn0004859	68.6716	-1.00343	0.347919	-2.8841	0.0039254	0.020778
1217	FBgn0019985	18.1905	-1.76071	0.35667	-4.93652	7.95272445829338e-07	2.33484960062823e-05
1218	FBgn0052017	16.6422	-1.77944	0.379815	-4.68502	2.7993262738549e-06	6.55313648425769e-05
1219	FBgn0039928	391.009	-0.511529	0.136777	-3.73988	0.000184111	0.00187068
1220	FBgn0023213	1312.81	-0.728336	0.206387	-3.52898	0.000417162	0.00360103
1221	FBgn0039923	494.071	-0.930436	0.207624	-4.48136	7.41696179681028e-06	0.000141015
1222	FBgn0010549	12.168	3.07531	0.736208	4.17722	2.95087437965067e-05	0.000424383
1223	FBgn0032721	406.521	0.360142	0.0942905	3.81949	0.000133728	0.00145472
1224	FBgn0002565	601.795	-1.26038	0.425153	-2.96454	0.00303132	0.0171732
1225	FBgn0032851	3.02377	-3.16696	0.988704	-3.20314	0.00135936	0.00915541
1226	FBgn0003141	527.363	0.620596	0.130915	4.74044	2.13255822318273e-06	5.33290089317319e-05
1227	FBgn0021760	214.418	-0.480669	0.146769	-3.275	0.0010566	0.00747418
1228	FBgn0067783	37.7652	-0.911523	0.282703	-3.22431	0.00126275	0.00861944
1229	FBgn0002174	431.254	0.688245	0.253844	2.71129	0.0067021	0.0311048
1230	FBgn0002921	2919.76	1.05393	0.174759	6.03077	1.6317666133854e-09	1.33855346311289e-07
1231	FBgn0000083	760.514	-0.728994	0.25849	-2.82021	0.00479929	0.0242198
1232	FBgn0027572	64.9	-0.56087	0.177195	-3.16526	0.00154942	0.0101337
1233	FBgn0036101	97.858	-1.52526	0.278167	-5.48326	4.17554261061183e-08	1.94638889761327e-06
1234	FBgn0032388	69.2557	-1.13779	0.319555	-3.56053	0.000370103	0.00328062
1235	FBgn0053494	135.104	-1.13485	0.337605	-3.36147	0.000775276	0.00585617
1236	FBgn0040227	2229.6	0.959745	0.172586	5.56096	2.68292188543364e-08	1.33243428964433e-06
1237	FBgn0000286	454.442	0.754542	0.214172	3.52306	0.000426592	0.00365336
1238	FBgn0003380	36.366	-1.34358	0.499593	-2.68935	0.00715907	0.0327254
1239	FBgn0037153	10.2518	-2.17031	0.567813	-3.82223	0.000132251	0.00144498
1240	FBgn0003464	202.755	0.692329	0.186128	3.71964	0.00019951	0.0019966
1241	FBgn0043070	548.882	-1.01887	0.170978	-5.95911	2.5361208115782e-09	1.87179805454536e-07
1242	FBgn0029941	667.308	0.449753	0.119024	3.77867	0.000157667	0.00165582
1243	FBgn0036574	33.8817	-0.971366	0.347001	-2.79932	0.00512104	0.0254448
1244	FBgn0003118	49.0335	-1.14463	0.264141	-4.33342	1.46808238841218e-05	0.000243793
1245	FBgn0003189	88.8677	0.770636	0.182487	4.22295	2.41120712524331e-05	0.00035992
1246	FBgn0032202	257.739	-0.611547	0.189183	-3.23257	0.0012268	0.0084065
1247	FBgn0002773	4672.51	0.565725	0.195951	2.88707	0.00388843	0.0206528
1248	FBgn0050159	348.201	0.607577	0.222152	2.73496	0.00623872	0.0295346
1249	FBgn0005666	1248.09	-0.689237	0.254756	-2.70548	0.00682066	0.0315219
1250	FBgn0003016	417.353	-0.616574	0.176607	-3.49121	0.000480837	0.00402072
1251	FBgn0015925	197.988	0.614646	0.170557	3.60375	0.00031366	0.00288123
1252	FBgn0013305	192.964	-1.13032	0.28217	-4.00581	6.18055944384315e-05	0.000778282
1253	FBgn0025456	177.962	-1.27199	0.258899	-4.91306	8.96636346679835e-07	2.58250707114181e-05
1254	FBgn0039215	77.3463	0.558383	0.175172	3.18762	0.0014345	0.00958259
1255	FBgn0039714	42.3901	-1.0002	0.32245	-3.10187	0.00192305	0.0120154
1256	FBgn0002567	94.8199	0.923322	0.253153	3.64729	0.00026502	0.00252613
1257	FBgn0032907	62.7535	-0.56548	0.206368	-2.74015	0.00614111	0.0292812
1258	FBgn0026620	359.124	-0.679557	0.190942	-3.55898	0.000372302	0.00329461
1259	FBgn0020445	66.0808	0.929792	0.330698	2.81161	0.00492946	0.0247357
1260	FBgn0004509	789.839	0.426894	0.148111	2.88226	0.00394835	0.0208668
1261	FBgn0000117	1731.48	0.867553	0.261382	3.3191	0.000903067	0.00659642
1262	FBgn0023175	1760.56	0.496938	0.116682	4.25891	2.05425638529259e-05	0.000317335
1263	FBgn0010329	3.7869	-3.0535	0.935056	-3.26558	0.00109239	0.00766837
1264	FBgn0050069	134.844	-0.918925	0.287956	-3.1912	0.00141683	0.00947643
1265	FBgn0015513	56.4545	-0.479733	0.188501	-2.54499	0.0109282	0.045055
1266	FBgn0004880	4.60146	-2.2154	0.752757	-2.94305	0.00324995	0.0181125
1267	FBgn0035481	36.2788	-1.04554	0.403542	-2.5909	0.00957248	0.0409316
1268	FBgn0035480	7.58912	2.00448	0.708865	2.82773	0.00468792	0.0238272
1269	FBgn0035476	4.09221	2.86593	1.03842	2.7599	0.00578191	0.0279065
1270	FBgn0030551	193.738	2.0849	0.327651	6.36319	1.97606795220993e-10	2.30787364792166e-08
1271	FBgn0003053	349.765	-0.576096	0.194414	-2.96325	0.00304412	0.0172273
1272	FBgn0036875	77.3698	-0.679374	0.164866	-4.12078	3.77599314735003e-05	0.000517155
1273	FBgn0031126	309.55	0.689084	0.210907	3.26725	0.00108599	0.00763356
1274	FBgn0030157	188.578	0.856144	0.334939	2.55612	0.0105847	0.0440435
1275	FBgn0024807	369.294	-1.1387	0.150045	-7.58909	3.22165543949808e-14	1.31691361580714e-11
1276	FBgn0010215	703.902	-1.42415	0.250278	-5.69029	1.26821995993974e-08	7.32534876860848e-07
1277	FBgn0039532	170.841	0.555075	0.175798	3.15745	0.00159154	0.0103474
1278	FBgn0032859	734.235	0.428748	0.128328	3.34103	0.000834673	0.00621748
1279	FBgn0032863	27.8838	1.01637	0.330874	3.07176	0.00212797	0.0129425
1280	FBgn0032858	43.0121	0.681676	0.231784	2.94099	0.00327166	0.0181668
1281	FBgn0050026	112.818	1.44043	0.220595	6.52972	6.58912847385628e-11	9.33723432268595e-09
1282	FBgn0033019	93.3853	-0.927638	0.31589	-2.93659	0.00331846	0.0183119
1283	FBgn0050220	5.89818	-2.92449	0.738947	-3.95765	7.56906772096177e-05	0.00090783
1284	FBgn0050449	168.338	-0.95279	0.310906	-3.06456	0.00217987	0.0131859
1285	FBgn0033010	141.589	-0.60859	0.194929	-3.12211	0.00179559	0.0113728
1286	FBgn0032949	1266.07	-0.639662	0.14278	-4.48006	7.46204231292863e-06	0.000141619
1287	FBgn0030717	57.6925	0.671052	0.22179	3.02562	0.00248127	0.0145777
1288	FBgn0028397	390.755	0.593337	0.163106	3.63774	0.00027504	0.00260065
1289	FBgn0030718	912.046	0.334723	0.105643	3.16844	0.00153257	0.0100482
1290	FBgn0032161	58.8047	-0.651768	0.224102	-2.90836	0.00363335	0.0196496
1291	FBgn0032167	2.67317	-6.22609	1.34623	-4.62482	3.74919627613936e-06	8.33123554972475e-05
1292	FBgn0032156	542.533	-0.727208	0.20493	-3.54857	0.000387329	0.00339973
1293	FBgn0004867	17872	0.372899	0.116056	3.2131	0.00131311	0.00890886
1294	FBgn0067861	1.56215	-4.73841	1.36203	-3.47894	0.000503404	0.00417331
1295	FBgn0031093	76.8998	0.805321	0.174142	4.62451	3.75485682002085e-06	8.33123554972475e-05
1296	FBgn0061200	274.014	-0.478187	0.162733	-2.93848	0.00329822	0.018238
1297	FBgn0033155	282.402	0.99613	0.382093	2.60704	0.00913292	0.0396021
1298	FBgn0031655	121.245	0.836332	0.22211	3.7654	0.000166283	0.00173261
1299	FBgn0031651	130.879	0.677557	0.175695	3.85644	0.000115051	0.00127904
1300	FBgn0031654	16.0136	-6.55431	1.47765	-4.43562	9.1809173346106e-06	0.000167367
1301	FBgn0015834	711.788	0.53191	0.157647	3.37406	0.00074068	0.00567538
1302	FBgn0031659	117.771	0.614174	0.182607	3.36337	0.000769966	0.00582849
1303	FBgn0061515	1014.1	0.578495	0.134833	4.29046	1.78299988278503e-05	0.000284104
1304	FBgn0053505	145.463	0.622238	0.196415	3.16798	0.00153504	0.0100582
1305	FBgn0053506	54.7025	0.676418	0.208118	3.25016	0.00115339	0.00801367
1306	FBgn0053513	5.51924	-1.77992	0.70548	-2.52299	0.0116363	0.0474742
1307	FBgn0053547	16.654	-2.24712	0.494865	-4.54088	5.60198702900933e-06	0.000114379
1308	FBgn0032789	659.441	3.55309	1.11545	3.18535	0.00144581	0.00961941
1309	FBgn0053504	35.0189	-1.836	0.287327	-6.38992	1.65973320434386e-10	1.98198252761422e-08
1310	FBgn0053534	10.7674	-2.57991	0.43724	-5.90044	3.62536338560294e-09	2.49944570043066e-07
1311	FBgn0052484	96.0393	0.535697	0.169567	3.15921	0.00158199	0.010296
1312	FBgn0053554	450.968	-1.12204	0.208341	-5.38558	7.22113967231698e-08	3.13250091581163e-06
1313	FBgn0053556	39.3653	-1.51492	0.348777	-4.34353	1.40211032234128e-05	0.000236991
1314	FBgn0000575	376.265	-0.953313	0.304816	-3.1275	0.00176299	0.0112265
1315	FBgn0010317	42.5686	-0.813671	0.246783	-3.29711	0.000976863	0.00701967
1316	FBgn0003984	23.3247	-0.97177	0.321563	-3.02202	0.00251095	0.0147032
1317	FBgn0010894	71.1145	-0.735187	0.215454	-3.41227	0.00064424	0.00506361
1318	FBgn0004587	1073.06	0.366354	0.102864	3.56155	0.000368668	0.00327552
1319	FBgn0003124	343.788	0.420946	0.141191	2.9814	0.0028693	0.0164216
1320	FBgn0004606	389.67	-0.545435	0.189594	-2.87686	0.00401648	0.0211323
1321	FBgn0028572	57.9808	0.62541	0.221132	2.82822	0.00468072	0.0238136
1322	FBgn0038651	164.029	-0.732163	0.159996	-4.57613	4.73649153088756e-06	0.000100078
1323	FBgn0004607	4.34608	-2.78859	0.794023	-3.51198	0.000444787	0.00377572
1324	FBgn0004907	9142.9	-0.745869	0.180262	-4.13768	3.5083032429206e-05	0.00048804
1325	FBgn0000053	119.703	0.973422	0.228969	4.25133	2.12505662089377e-05	0.000324499
1326	FBgn0052602	149.493	3.92202	0.739099	5.30649	1.117578452675e-07	4.56831684424226e-06
1327	FBgn0039396	12.5548	-1.83527	0.565107	-3.24765	0.00116364	0.008062
1328	FBgn0014141	15.0167	-1.77558	0.375094	-4.73368	2.2048281914216e-06	5.46221771991347e-05
1329	FBgn0000042	30914.8	0.300198	0.118034	2.54332	0.0109806	0.0452331
1330	FBgn0014135	41.1462	-0.892448	0.251374	-3.55028	0.000384825	0.00339131
1331	FBgn0035964	81.5054	0.511196	0.186778	2.73692	0.00620173	0.0294726
1332	FBgn0039349	366.485	0.849038	0.267717	3.1714	0.00151704	0.00998335
1333	FBgn0002789	8862.48	0.66474	0.194019	3.42615	0.0006122	0.00483752
1334	FBgn0027375	52.2285	-1.53284	0.388591	-3.94461	7.9930135946143e-05	0.000944936
1335	FBgn0038950	217.254	0.449375	0.161031	2.7906	0.00526102	0.0259583
1336	FBgn0004903	113.188	-0.784969	0.166032	-4.72782	2.26946331445756e-06	5.59488713210762e-05
1337	FBgn0001168	697.968	-1.797	0.230375	-7.80033	6.17474935351364e-15	4.37501574194286e-12
1338	FBgn0004169	6020.53	0.749611	0.216784	3.45787	0.000544463	0.00442736
1339	FBgn0023076	9.04327	-1.79907	0.53787	-3.34481	0.0008234	0.00614975
1340	FBgn0036165	1575.77	-0.983269	0.142287	-6.91049	4.82989268883056e-12	1.006511754841e-09
1341	FBgn0020496	3560.45	-0.326595	0.108505	-3.00994	0.00261296	0.0151865
1342	FBgn0003862	149.669	-1.1726	0.252934	-4.63599	3.55225501094855e-06	7.9816841979622e-05
1343	FBgn0022710	150.606	0.975283	0.226813	4.29994	1.70842188068595e-05	0.000275108
1344	FBgn0000721	980.143	-1.01131	0.224019	-4.51441	6.34920911182684e-06	0.000124501
1345	FBgn0003218	162.991	-1.02244	0.254071	-4.02425	5.71571217260205e-05	0.000729251
1346	FBgn0031016	213.875	-0.626643	0.147369	-4.25219	2.11687206756079e-05	0.000324121
1347	FBgn0025936	157.153	-0.584547	0.136673	-4.27696	1.89463079835971e-05	0.000298756
1348	FBgn0039900	13.5921	-1.5765	0.434716	-3.6265	0.000287292	0.00268543
1349	FBgn0025726	309.322	-1.21157	0.229783	-5.27267	1.34453964291541e-07	5.23434700545969e-06
1350	FBgn0051721	63.1997	-1.67913	0.352375	-4.76519	1.88672151278134e-06	4.87885066614114e-05
1351	FBgn0028341	192.883	-0.513656	0.15015	-3.42095	0.000624031	0.00492003
1352	FBgn0029870	96.9869	-0.816204	0.286126	-2.8526	0.00433635	0.0224923
1353	FBgn0035001	107.84	-1.93555	0.363535	-5.32424	1.01373476357632e-07	4.19220741917866e-06
1354	FBgn0026533	537.658	-0.932595	0.198457	-4.69924	2.61132900281995e-06	6.25072176620955e-05
1355	FBgn0036534	1301.41	-0.476188	0.185149	-2.57192	0.0101137	0.0425639
1356	FBgn0036144	192.28	-1.01947	0.193582	-5.26635	1.39166306938384e-07	5.37839821869506e-06
1357	FBgn0027529	249.85	-0.382507	0.146933	-2.60327	0.00923386	0.0398447
1358	FBgn0030662	69.0302	-0.752397	0.217803	-3.45448	0.000551351	0.00445948
1359	FBgn0037100	4.35596	4.24563	1.62656	2.6102	0.00904898	0.0393505
1360	FBgn0032957	35.1385	-1.00357	0.257043	-3.90429	9.45039208959202e-05	0.00108231
1361	FBgn0020279	1880.56	0.478106	0.139383	3.43016	0.00060322	0.00479073
1362	FBgn0065047	87.7816	-1.86649	0.286194	-6.52177	6.94836781562498e-11	9.67174287843386e-09
1363	FBgn0065070	8.97391	-1.7873	0.462146	-3.86739	0.000110008	0.001232
1364	FBgn0053639	3.03429	-2.84148	0.821394	-3.45933	0.000541514	0.00441012
1365	FBgn0035253	259.17	-0.564861	0.161123	-3.50577	0.000455283	0.00383419
1366	FBgn0053653	74.5652	-0.786444	0.255793	-3.07453	0.00210835	0.0128482
1367	FBgn0065046	1597.75	-0.954066	0.331911	-2.87447	0.00404711	0.0212199
1368	FBgn0065071	6.81927	-1.7893	0.582006	-3.07436	0.00210954	0.0128482
1369	FBgn0033380	128.799	0.636805	0.17536	3.63143	0.000281859	0.00264862
1370	FBgn0029504	336.71	-0.447777	0.139703	-3.20521	0.00134964	0.00909574
1371	FBgn0041775	3675.99	0.598373	0.21533	2.77886	0.00545498	0.0266677
1372	FBgn0065098	72.436	-1.8101	0.323596	-5.59368	2.22300991882271e-08	1.14135987522936e-06
1373	FBgn0065073	19.4015	-2.10051	0.520038	-4.03916	5.36436174787901e-05	0.000687887
1374	FBgn0052423	1992.47	-0.827784	0.110664	-7.48018	7.42229996950435e-14	2.65427384503057e-11
1375	FBgn0033884	54.677	1.00254	0.316249	3.1701	0.00152385	0.0100158
1376	FBgn0065055	24.4454	-1.2799	0.388546	-3.29407	0.00098748	0.00708639
1377	FBgn0001624	935.843	-0.535653	0.168384	-3.18114	0.00146696	0.00972
1378	FBgn0065100	252.556	-5.10001	0.802261	-6.35705	2.05670375758211e-10	2.37593994951986e-08
1379	FBgn0065051	13.9924	-2.61318	0.480639	-5.43689	5.42182225512207e-08	2.42113978686712e-06
1380	FBgn0065064	107.414	-0.770666	0.275517	-2.79717	0.00515527	0.0255432
1381	FBgn0051324	472.23	-0.751045	0.175804	-4.27207	1.93666677138447e-05	0.000303135
1382	FBgn0035497	57.7777	-0.925906	0.234704	-3.945	7.97992157742072e-05	0.000944439
1383	FBgn0065066	48.0445	-1.15339	0.33622	-3.43045	0.000602573	0.00479073
1384	FBgn0065058	30.6616	-1.40205	0.397027	-3.53138	0.000413393	0.00357489
1385	FBgn0053808	3.83277	-6.09676	1.18391	-5.1497	2.60907622780399e-07	9.27400071876281e-06
1386	FBgn0025455	538.573	-0.543877	0.136132	-3.99521	6.4637049029495e-05	0.000810097
1387	FBgn0038682	62.5472	-0.620344	0.248098	-2.5004	0.0124053	0.0498274
1388	FBgn0003435	119.644	-1.37582	0.355344	-3.8718	0.000108034	0.00121244
1389	FBgn0065048	55.0555	-1.75152	0.234194	-7.47894	7.49230479402682e-14	2.65427384503057e-11
1390	FBgn0065099	64.7978	-2.0866	0.369021	-5.65442	1.56368976870734e-08	8.65567440719874e-07
1391	FBgn0065076	739.996	-2.05513	0.267145	-7.69293	1.43800502256636e-14	7.27767494277869e-12
1392	FBgn0047095	67.3604	1.37003	0.294618	4.65019	3.31628075694673e-06	7.57966277093116e-05
1393	FBgn0083068	11.0302	-1.54286	0.463354	-3.32977	0.000869183	0.0064291
1394	FBgn0004507	521.684	1.03612	0.240672	4.30511	1.66904955973318e-05	0.000270212
1395	FBgn0034903	98.126	-0.97111	0.375678	-2.58496	0.00973914	0.0414324
1396	FBgn0001297	702.64	-0.613393	0.208447	-2.94269	0.00325375	0.0181242
1397	FBgn0031220	28.6577	-1.06408	0.270609	-3.93217	8.41833065889353e-05	0.000982108
1398	FBgn0000152	5.36765	-2.1834	0.706236	-3.0916	0.00199081	0.0123013
1399	FBgn0036685	300.469	-0.644005	0.170138	-3.78518	0.000153597	0.0016227
1400	FBgn0031575	22.3294	-1.07288	0.342496	-3.13253	0.00173304	0.0110823
1401	FBgn0014464	270.311	5.30841	1.50781	3.52062	0.000430547	0.00368129
1402	FBgn0053963	10.8335	-1.76664	0.486061	-3.6346	0.000278408	0.00262316
1403	FBgn0036916	105.165	0.586929	0.162326	3.61575	0.00029948	0.00277012
1404	FBgn0010406	267.238	-0.425913	0.134593	-3.16446	0.00155372	0.0101555
1405	FBgn0036493	62.2132	1.55044	0.260952	5.94147	2.82481638591927e-09	2.03196903273942e-07
1406	FBgn0035083	326.508	0.466798	0.14576	3.20252	0.00136231	0.00916951
1407	FBgn0037137	559.435	0.643097	0.149386	4.30493	1.67038958091119e-05	0.000270212
1408	FBgn0003687	174.271	0.628619	0.236341	2.6598	0.00781877	0.0350329
1409	FBgn0043841	952.954	-1.67978	0.353824	-4.7475	2.0594565565769e-06	5.21140578173792e-05
1410	FBgn0022893	8277	0.514749	0.154756	3.32621	0.000880371	0.00648861
1411	FBgn0004050	93.8622	1.06562	0.239609	4.4473	8.69556347293872e-06	0.000160724
1412	FBgn0000459	37.9037	-0.664293	0.254537	-2.60981	0.00905923	0.0393756
1413	FBgn0052056	121.14	-0.49453	0.185119	-2.67142	0.00755311	0.0341158
1414	FBgn0015773	23.8759	0.957291	0.372672	2.56872	0.0102074	0.0428452
1415	FBgn0033631	1854.01	1.18253	0.276792	4.27227	1.93495988668497e-05	0.000303135
1416	FBgn0000370	77.4748	-1.93411	0.310024	-6.23859	4.41535022517455e-10	4.46917544696715e-08
1417	FBgn0026433	34.1642	1.02627	0.292259	3.51149	0.000445601	0.00377961
1418	FBgn0024941	11.4088	-2.36591	0.521684	-4.53514	5.75647890861544e-06	0.000116979
1419	FBgn0053970	62.5952	-1.54185	0.324674	-4.74893	2.04500393151107e-06	5.19174708213432e-05
1420	FBgn0016977	1558	-0.618444	0.215174	-2.87416	0.00405108	0.0212249
1421	FBgn0016930	137.741	-1.32097	0.186832	-7.07038	1.5451440977423e-12	3.90995035019171e-10
1422	FBgn0031971	698.371	-1.09979	0.20637	-5.3292	9.86453636441711e-08	4.1275705701191e-06
1423	FBgn0020381	78.3036	-0.516797	0.176872	-2.92186	0.00347943	0.0189832
1424	FBgn0037525	333.387	-0.619176	0.142565	-4.34311	1.40481844769189e-05	0.000236991
1425	FBgn0031623	18.1797	-1.71561	0.619063	-2.7713	0.00558335	0.0271206
1426	FBgn0011937	3.28956	-2.30067	0.840871	-2.73606	0.00621802	0.0294984
1427	FBgn0014869	446.276	1.20223	0.158894	7.56629	3.84037577524315e-14	1.45769691926015e-11
1428	FBgn0021764	55.1311	-1.03282	0.291731	-3.54031	0.000399653	0.00349015
1429	FBgn0053978	11.3152	-1.62271	0.441726	-3.67358	0.000239179	0.00231722
1430	FBgn0032130	178.482	-0.757823	0.167789	-4.51652	6.28646755226527e-06	0.000123727
1431	FBgn0035879	167.056	-0.659088	0.151356	-4.35455	1.33342646694371e-05	0.000227477
1432	FBgn0038717	27.2106	4.97602	1.60205	3.10604	0.00189611	0.011868
1433	FBgn0001091	1875.36	0.512443	0.152327	3.36409	0.000767957	0.00582652
1434	FBgn0001125	747.899	0.540609	0.125313	4.31407	1.60273027881312e-05	0.000261255
1435	FBgn0025741	278.489	-0.730446	0.157358	-4.64192	3.45186020546353e-06	7.78903827254063e-05
1436	FBgn0010339	650.824	0.468201	0.124513	3.76025	0.000169744	0.00176175
1437	FBgn0037635	12.0384	-1.23363	0.436289	-2.82755	0.00469053	0.0238272
1438	FBgn0052176	115.214	-0.616115	0.226976	-2.71445	0.00663858	0.030882
1439	FBgn0067905	184.487	1.57718	0.407239	3.87287	0.00010756	0.00120968
1440	FBgn0038575	121.012	1.3192	0.290399	4.5427	5.55373374954951e-06	0.000113948
1441	FBgn0039229	674.652	0.991405	0.212236	4.67125	2.99378743537949e-06	6.96235730048429e-05
1442	FBgn0032815	265.283	-0.563047	0.195679	-2.87741	0.00400953	0.0211061
1443	FBgn0052023	29.4554	5.92595	1.63432	3.62593	0.00028792	0.00268894
1444	FBgn0013718	178.474	-0.679295	0.261375	-2.59893	0.00935148	0.0402379
1445	FBgn0024250	74.777	-1.92223	0.328805	-5.8461	5.03227358595730e-09	3.34268772947213e-07
1446	FBgn0020906	49.2108	-5.00536	1.15794	-4.32264	1.54172066043674e-05	0.000252472
1447	FBgn0000719	243.985	-0.475189	0.184212	-2.57957	0.00989231	0.0419033
1448	FBgn0004643	49.7145	0.739427	0.288689	2.56133	0.0104273	0.043562
1449	FBgn0034997	133.735	-1.28682	0.184805	-6.96315	3.32758340325756e-12	7.36782425204612e-10
1450	FBgn0045842	35.3295	-0.879501	0.259271	-3.3922	0.000693329	0.00536296
1451	FBgn0027101	135.809	-0.844536	0.190214	-4.43994	8.99848145857915e-06	0.000164606
1452	FBgn0039924	194.922	-1.58048	0.292424	-5.40474	6.49009484059374e-08	2.82691508056682e-06
1453	FBgn0031637	397.021	-0.400127	0.138917	-2.88033	0.00397261	0.0209741
1454	FBgn0054026	24.4589	-3.35492	1.31823	-2.54502	0.0109272	0.045055
1455	FBgn0054040	2.1225	-4.03935	1.47669	-2.73541	0.0062303	0.0295342
1456	FBgn0013696	5.0684	-3.0689	0.831961	-3.68875	0.000225359	0.00220951
1457	FBgn0013703	35.1144	-1.9053	0.549457	-3.46761	0.00052511	0.00429628
1458	FBgn0013680	169.321	-1.20707	0.247965	-4.8679	1.12791655512367e-06	3.12989481667217e-05
1459	FBgn0013710	81.8936	-1.4919	0.346414	-4.30671	1.65703054537271e-05	0.00026928
1460	FBgn0013675	22522.2	-0.815935	0.241278	-3.38173	0.000720321	0.00553949
1461	FBgn0013681	459.499	-2.53805	0.902931	-2.8109	0.0049403	0.0247667
1462	FBgn0013689	62.5294	-2.55101	0.627934	-4.06254	4.85415078126573e-05	0.000633005
1463	FBgn0013704	23.7754	-1.63072	0.386754	-4.21644	2.48192620657737e-05	0.000366869
1464	FBgn0013701	26.727	-2.38186	0.509063	-4.67891	2.88406935079236e-06	6.72190549566254e-05
1465	FBgn0013705	166.386	-1.82702	0.315357	-5.79351	6.8931820551013e-09	4.44004478070404e-07
1466	FBgn0013702	9.74035	-1.71677	0.602858	-2.84772	0.00440332	0.0227398
1467	FBgn0013685	285.035	-2.28225	0.580327	-3.9327	8.39975282524747e-05	0.000981057
1468	FBgn0013679	3619.49	-0.954563	0.344731	-2.76901	0.0056227	0.0272743
1469	FBgn0013698	2.9505	-4.30625	1.29455	-3.32644	0.000879614	0.00648754
1470	FBgn0013708	7.94395	-2.45459	0.907385	-2.70513	0.00682776	0.0315282
1471	FBgn0025837	12.333	2.93769	1.02092	2.87748	0.00400862	0.0211061
1472	FBgn0037549	563.493	0.629721	0.144612	4.35454	1.33344185067131e-05	0.000227477
1473	FBgn0040022	192.227	-1.56164	0.337918	-4.62135	3.81241853376e-06	8.4413300368336e-05
1474	FBgn0083962	112.241	-1.44213	0.179645	-8.0277	9.9316980306919e-16	8.11954512847643e-13
1475	FBgn0083987	217.636	-1.28513	0.334735	-3.83925	0.00012341	0.00135636
1476	FBgn0083989	4.20732	-1.96702	0.637761	-3.08426	0.00204061	0.012558
1477	FBgn0026401	813.94	-0.999376	0.180341	-5.5416	2.99715687757751e-08	1.46791628087068e-06
1478	FBgn0002566	234.342	-0.618089	0.144834	-4.26756	1.97619909496875e-05	0.000307963
1479	FBgn0003256	81.7734	-1.06085	0.266306	-3.98359	6.78826185588906e-05	0.000835019
1480	FBgn0052218	131.556	-0.970922	0.243901	-3.9808	6.86837832969589e-05	0.000842923
1481	FBgn0033000	1089.42	-0.796989	0.302981	-2.63049	0.00852618	0.0375222
1482	FBgn0040007	13360.6	-1.16874	0.190471	-6.13606	8.45950894821629e-10	7.55526563879351e-08
1483	FBgn0010247	736.465	-0.87855	0.235965	-3.72323	0.000196692	0.00197771
1484	FBgn0011288	2.79629	-3.46348	1.13297	-3.05699	0.00223571	0.0134244
1485	FBgn0082968	13.2696	-1.03421	0.38391	-2.69388	0.00706248	0.0323953
1486	FBgn0083048	10.7974	-1.28537	0.449529	-2.85937	0.00424482	0.0220714
1487	FBgn0082999	13.0993	-1.19118	0.393424	-3.02771	0.00246412	0.0145131
1488	FBgn0082966	13.3363	-1.06396	0.406842	-2.61516	0.00891846	0.0388581
1489	FBgn0083018	3.75577	-2.02675	0.796346	-2.54506	0.0109259	0.045055
1490	FBgn0082927	4.67572	-2.74162	0.966585	-2.8364	0.00456249	0.02338
1491	FBgn0082970	19.5251	-1.56606	0.381884	-4.10088	4.11582543255497e-05	0.000555114
1492	FBgn0082974	42.1782	-1.29437	0.286409	-4.5193	6.20445071878538e-06	0.000122339
1493	FBgn0083015	16.6725	-2.47531	0.500838	-4.94234	7.71903054294877e-07	2.29797917676357e-05
1494	FBgn0083041	67.6161	-2.06399	0.305455	-6.75711	1.4077464607178e-11	2.53585243805233e-09
1495	FBgn0082967	15.4393	-1.39394	0.475389	-2.93222	0.00336553	0.0185043
1496	FBgn0082987	7.45985	-2.39407	0.516111	-4.63868	3.50646621055306e-06	7.89549213681312e-05
1497	FBgn0046706	41.381	-0.98536	0.378531	-2.60311	0.00923816	0.0398471
1498	FBgn0082947	19.1635	-1.49117	0.409187	-3.64423	0.000268191	0.00255178
1499	FBgn0039944	1.96417	-3.12803	1.10631	-2.82745	0.00469202	0.0238272
1500	FBgn0082963	2.89047	-2.01069	0.771766	-2.60531	0.00917907	0.0396727
1501	FBgn0083053	3.41325	-2.61645	0.993175	-2.63443	0.00842796	0.0371669
1502	FBgn0082931	14.7719	-1.48188	0.353886	-4.18747	2.82084910019667e-05	0.000408447
1503	FBgn0082943	31.3617	-2.02341	0.422285	-4.79158	1.65475282343249e-06	4.37480423070659e-05
1504	FBgn0083040	61.2365	-2.18078	0.294064	-7.416	1.20714334078623e-13	4.13855465350841e-11
1505	FBgn0082949	48.9017	-0.954748	0.303619	-3.14456	0.00166334	0.0107139
1506	FBgn0082928	51.7288	-1.80696	0.262621	-6.88047	5.96562289949627e-12	1.19627622973295e-09
1507	FBgn0082973	38.2964	-1.00659	0.345736	-2.91145	0.00359751	0.0195013
1508	FBgn0058461	2.41155	-3.66342	1.24669	-2.93852	0.00329788	0.018238
1509	FBgn0082923	20.9635	-1.93122	0.501325	-3.85224	0.000117042	0.00129575
1510	FBgn0058469	154.076	-1.09419	0.247022	-4.42951	9.44464560206632e-06	0.000171001
1511	FBgn0083029	8.00849	-1.68753	0.508889	-3.3161	0.000912837	0.00664417
1512	FBgn0082951	69.7635	-1.90218	0.335154	-5.67553	1.38261093867112e-08	7.90020916999822e-07
1513	FBgn0082979	17.6388	-1.498	0.466452	-3.21148	0.00132052	0.00893348
1514	FBgn0082978	9.8926	-1.88362	0.556299	-3.38599	0.000709215	0.00546991
1515	FBgn0082926	4.02645	-1.92333	0.648376	-2.96638	0.00301329	0.0170823
1516	FBgn0024804	248.052	-2.65052	0.357847	-7.40686	1.29322905548556e-13	4.29513700053143e-11
1517	FBgn0083001	4.95327	-2.86144	0.675219	-4.2378	2.25716140987839e-05	0.000341239
1518	FBgn0082940	13.6058	-2.25551	0.439287	-5.13447	2.82939564645903e-07	9.89171609558111e-06
1519	FBgn0083008	2.39789	-2.65096	1.03378	-2.56432	0.0103377	0.0433219
1520	FBgn0083044	23.5674	-1.60318	0.393465	-4.07452	4.61097023310744e-05	0.000607254
1521	FBgn0083033	15.0378	-1.26075	0.399489	-3.1559	0.00160003	0.0103816
1522	FBgn0082988	6.65314	-2.20826	0.600265	-3.67882	0.00023432	0.00227637
1523	FBgn0082975	18.26	-0.898309	0.34216	-2.62541	0.00865453	0.037977
1524	FBgn0082919	24.8559	-1.93526	0.386568	-5.00625	5.54993563171845e-07	1.73142742671287e-05
1525	FBgn0083012	13.1296	-1.6013	0.397138	-4.03209	5.52830173258055e-05	0.000707889
1526	FBgn0083055	22.5102	-1.12318	0.397736	-2.82393	0.00474389	0.0239948
1527	FBgn0083046	22.1377	-1.21321	0.386874	-3.13594	0.00171301	0.0109843
1528	FBgn0082929	31.1139	-2.02561	0.429697	-4.71405	2.42842411262629e-06	5.93317045264188e-05
1529	FBgn0082941	16.7817	-2.42168	0.388499	-6.23344	4.56292977180381e-10	4.57498279384254e-08
1530	FBgn0082983	22.8408	-1.53175	0.42236	-3.62666	0.000287115	0.00268543
1531	FBgn0082950	28.8963	-1.90184	0.379816	-5.00727	5.52088882434086e-07	1.73142742671287e-05
1532	FBgn0083000	28.9791	-1.31315	0.329447	-3.98593	6.72172211816722e-05	0.000827792
1533	FBgn0083023	10.5817	-1.34869	0.492252	-2.73983	0.00614717	0.0292838
1534	FBgn0082981	45.3218	-2.83773	0.514747	-5.51286	3.53039149834912e-08	1.70550003838429e-06
1535	FBgn0083058	154.467	-0.863072	0.332725	-2.59395	0.00948809	0.0407103
1536	FBgn0082939	96.2606	-1.88979	0.336059	-5.62338	1.8725241123946e-08	1.00005961138341e-06
1537	FBgn0083004	18.6184	-1.41055	0.435197	-3.24118	0.00119036	0.00820969
1538	FBgn0083020	6.85783	-1.60338	0.591204	-2.71206	0.00668672	0.0310469
1539	FBgn0082952	29.2815	-1.60801	0.381358	-4.21653	2.48091206366856e-05	0.000366869
1540	FBgn0082986	30.0044	-1.68806	0.42128	-4.00697	6.15020778584846e-05	0.000776299
1541	FBgn0082945	9.78084	-2.52468	0.492258	-5.12877	2.91638293508268e-07	1.01623992898553e-05
1542	FBgn0082948	5.49823	-2.52422	0.570774	-4.42245	9.75874433846928e-06	0.000176388
1543	FBgn0082930	22.8368	-1.16297	0.314632	-3.69627	0.00021879	0.00215705
1544	FBgn0082925	27.0112	-0.895244	0.295174	-3.03293	0.00242188	0.0143291
1545	FBgn0083027	54.1189	-1.82138	0.321113	-5.67207	1.41080323383988e-08	7.93334220595252e-07
1546	FBgn0082942	89.4487	-1.32747	0.369052	-3.59698	0.000321929	0.00294699
1547	FBgn0083005	16.6129	-1.53299	0.448018	-3.42171	0.00062228	0.00490986
1548	FBgn0083054	68.855	-0.977164	0.3264	-2.99376	0.00275563	0.0158879
1549	FBgn0082998	15.2161	-1.143	0.408121	-2.80065	0.0051	0.0253614
1550	FBgn0083030	5.50145	-1.86984	0.658569	-2.83925	0.00452203	0.0232182
1551	FBgn0082954	18.272	-2.21981	0.502943	-4.41364	1.01646906584957e-05	0.000182792
1552	FBgn0020660	186.8	-0.946821	0.339406	-2.78964	0.00527661	0.026011
1553	FBgn0083024	4.49014	-1.62612	0.629161	-2.58459	0.0097494	0.0414324
1554	FBgn0082962	10.1556	-2.13605	0.554761	-3.85039	0.00011793	0.00130423
1555	FBgn0085188	470.449	-0.644648	0.18769	-3.43463	0.000593354	0.00473081
1556	FBgn0085201	23.509	1.58484	0.534246	2.9665	0.00301206	0.0170823
1557	FBgn0085229	891.481	0.462396	0.14568	3.17406	0.00150324	0.00989867
1558	FBgn0085257	340.85	-0.408672	0.14604	-2.79837	0.00513618	0.0254962
1559	FBgn0085279	440.47	-0.405427	0.119748	-3.38568	0.000710014	0.0054721
1560	FBgn0085313	66.1258	4.98494	1.46759	3.39668	0.000682096	0.00529921
1561	FBgn0085339	5.47152	-3.3006	0.92234	-3.5785	0.000345569	0.0031072
1562	FBgn0085354	795.022	0.792832	0.245888	3.22437	0.00126252	0.00861944
1563	FBgn0085357	18.3445	-0.899766	0.335648	-2.68068	0.00734717	0.0333985
1564	FBgn0085358	46.0059	-3.9694	1.28039	-3.10014	0.00193428	0.0120572
1565	FBgn0085362	5008.03	0.993273	0.373034	2.66269	0.00775191	0.0348066
1566	FBgn0085370	112.195	-0.608441	0.238931	-2.54651	0.0108806	0.0449741
1567	FBgn0085387	125.731	-0.780016	0.276004	-2.8261	0.00471182	0.0239032
1568	FBgn0085400	67.3873	-0.862528	0.226957	-3.8004	0.000144465	0.00154154
1569	FBgn0085412	261.367	-0.600914	0.138228	-4.34726	1.37847935825383e-05	0.00023366
1570	FBgn0085423	115.491	-0.778497	0.177321	-4.39033	1.13176880838811e-05	0.000199808
1571	FBgn0085426	77.0139	-0.736424	0.255855	-2.87829	0.00399838	0.0210788
1572	FBgn0085427	18.0668	-1.46565	0.349316	-4.19579	2.7192619060167e-05	0.000396982
1573	FBgn0085432	175.206	-0.873287	0.197852	-4.41385	1.01548215876021e-05	0.000182792
1574	FBgn0085436	1186.01	-0.383678	0.13407	-2.86178	0.00421275	0.0219261
1575	FBgn0085450	113.784	-0.758456	0.223099	-3.39965	0.000674732	0.00526123
1576	FBgn0085455	16.0091	6.23385	2.01457	3.09439	0.0019722	0.0122433
1577	FBgn0085478	138.66	-0.997257	0.216316	-4.61018	4.02324577124599e-06	8.74418324269988e-05
1578	FBgn0085638	59.6571	-1.09113	0.292251	-3.73352	0.000188823	0.00191307
1579	FBgn0085813	120.795	-3.59922	0.976882	-3.6844	0.000229242	0.00224138
1580	FBgn0086023	17.3144	-1.47229	0.409276	-3.59729	0.000321546	0.00294699
1581	FBgn0086024	14.0847	-1.61333	0.460092	-3.50653	0.000453987	0.00382631
1582	FBgn0086025	32.1503	-1.85045	0.290603	-6.36761	1.91992410968862e-10	2.26721704864119e-08
1583	FBgn0086027	233.227	-1.57649	0.339434	-4.64447	3.40944119292614e-06	7.7243157697114e-05
1584	FBgn0086028	77.4903	-1.81185	0.303844	-5.9631	2.47493127806639e-09	1.85231596015982e-07
1585	FBgn0086039	12.392	-2.14096	0.453179	-4.72432	2.3088886593798e-06	5.65411720550427e-05
1586	FBgn0086041	17.1564	-1.45773	0.411939	-3.53871	0.000402082	0.0035056
1587	FBgn0086048	17.7353	-1.85857	0.460143	-4.0391	5.36562027502172e-05	0.000687887
1588	FBgn0086049	19.657	-2.08904	0.485483	-4.30302	1.68488012560556e-05	0.000272141
1589	FBgn0086057	31.4004	-0.978712	0.354511	-2.76074	0.00576707	0.0278475
1590	FBgn0086061	48.646	-1.37005	0.277521	-4.93675	7.94348778424899e-07	2.33484960062823e-05
1591	FBgn0086062	7.99835	-1.86308	0.475869	-3.91511	9.03626169856378e-05	0.00104275
1592	FBgn0086063	20.1432	-1.79579	0.39887	-4.50218	6.72600715907599e-06	0.000130208
1593	FBgn0086064	25.8403	-1.33867	0.403169	-3.32037	0.000898987	0.00657566
1594	FBgn0086065	6.31463	-1.9063	0.538096	-3.54267	0.000396101	0.00346482
1595	FBgn0086067	20.5045	-1.2207	0.368833	-3.30963	0.000934184	0.00676318
1596	FBgn0086068	32.6955	-2.55309	0.373176	-6.84152	7.83563936502253e-12	1.50448361808008e-09
1597	FBgn0086069	2.32249	-3.38879	1.07792	-3.14382	0.00166758	0.0107282
1598	FBgn0086070	18.4031	-1.39117	0.445116	-3.12541	0.00177559	0.0112595
1599	FBgn0086074	4.84437	-2.05619	0.668587	-3.07543	0.00210202	0.0128466
1600	FBgn0086078	6.42281	-1.85416	0.517949	-3.57982	0.000343836	0.00309848
1601	FBgn0086079	17.2293	-2.18166	0.507087	-4.30234	1.69000002595198e-05	0.000272554
1602	FBgn0086265	2270.97	0.670529	0.268395	2.4983	0.0124792	0.0499921
1603	FBgn0086346	197.582	0.524501	0.199901	2.6238	0.00869548	0.0381095
1604	FBgn0086355	1904.99	1.24511	0.247823	5.02418	5.05587399651263e-07	1.62337851465064e-05
1605	FBgn0086359	99.7927	-0.796271	0.191926	-4.14885	3.34149511305197e-05	0.000469134
1606	FBgn0086361	328.045	-1.55415	0.30702	-5.06206	4.14745649828664e-07	1.3731827932645e-05
1607	FBgn0086372	257.065	-0.538609	0.213007	-2.5286	0.0114518	0.0468656
1608	FBgn0086384	149.315	0.594128	0.20974	2.83268	0.0046159	0.0235855
1609	FBgn0086447	52.4837	0.7765	0.233517	3.32525	0.000883402	0.00649744
1610	FBgn0086451	137.562	0.830336	0.178719	4.64603	3.3838245804149e-06	7.7174436997102e-05
1611	FBgn0086533	5.63801	-2.5506	0.670574	-3.80361	0.000142603	0.00152677
1612	FBgn0086600	28.0816	-1.68625	0.439396	-3.83766	0.000124212	0.00136236
1613	FBgn0086601	13.272	-1.21872	0.371842	-3.27751	0.00104726	0.00743009
1614	FBgn0086656	386.617	-0.349116	0.130864	-2.66778	0.00763544	0.0344
1615	FBgn0086658	6.08845	-2.36423	0.766254	-3.08544	0.00203249	0.0125298
1616	FBgn0086659	33.4411	-1.59411	0.435167	-3.66321	0.000249075	0.00239563
1617	FBgn0086662	11.0609	-1.67304	0.376118	-4.44818	8.66015247229883e-06	0.000160349
1618	FBgn0086663	32.1077	-1.12337	0.319572	-3.51525	0.000439346	0.00374449
1619	FBgn0086664	94.4237	-1.98518	0.380639	-5.21538	1.83445071497371e-07	6.84089199955809e-06
1620	FBgn0086665	21.6106	-1.26286	0.416561	-3.03164	0.00243227	0.0143772
1621	FBgn0086667	453.064	-4.41856	0.705379	-6.2641	3.74980905333617e-10	3.98529706188568e-08
1622	FBgn0086668	7.09822	-1.98651	0.684432	-2.90243	0.00370285	0.0199462
1623	FBgn0086669	4.8986	-2.08415	0.680398	-3.06313	0.00219033	0.0132266
1624	FBgn0086670	31.8924	-2.17545	0.37643	-5.77917	7.50684562607825e-09	4.74897353059284e-07
1625	FBgn0086671	31.567	-2.09105	0.351083	-5.956	2.58490395131052e-09	1.8946454616916e-07
1626	FBgn0086672	22.6186	-2.67855	0.444773	-6.02228	1.71980756112478e-09	1.39527593584994e-07
1627	FBgn0086674	123.081	-1.28174	0.217287	-5.89883	3.66096713448467e-09	2.49944570043066e-07
1628	FBgn0086676	229.679	0.635306	0.149164	4.25912	2.0523390461647e-05	0.000317335
1629	FBgn0086680	43.8735	-0.800135	0.276627	-2.89247	0.00382231	0.0203933
1630	FBgn0086681	2.75824	-2.3459	0.918974	-2.55274	0.0106881	0.0443722
1631	FBgn0086686	476.02	-0.96224	0.170574	-5.6412	1.68868129790893e-08	9.20374606880824e-07
1632	FBgn0086691	411.171	0.614072	0.226621	2.70969	0.0067347	0.0312016
1633	FBgn0086694	190.451	0.510618	0.170565	2.99369	0.00275626	0.0158879
1634	FBgn0086708	185.306	-0.930352	0.21751	-4.27728	1.89186980725002e-05	0.000298756
1635	FBgn0086710	7797.04	-0.408281	0.114509	-3.56547	0.000363199	0.00323427
1636	FBgn0086757	71.5635	-0.655447	0.22283	-2.94147	0.00326656	0.0181488
1637	FBgn0086758	289.229	-1.46327	0.318246	-4.59793	4.26715187983044e-06	9.19904466102189e-05
1638	FBgn0086895	46.3125	-1.06691	0.342676	-3.11348	0.00184898	0.0116209
1639	FBgn0086906	1601.55	-0.631639	0.244216	-2.58639	0.00969861	0.0413134
1640	FBgn0087002	1779.96	-1.16062	0.278168	-4.17236	3.01463774564266e-05	0.0004318
1641	FBgn0087011	23.759	-1.55671	0.429964	-3.62057	0.000293955	0.00273329
1642	FBgn0087013	1054.78	0.343827	0.132349	2.59788	0.00938016	0.0403286
1643	FBgn0087035	210.186	-1.59711	0.311815	-5.12198	3.02344278095969e-07	1.04668240638565e-05
1644	FBgn0087040	2055.93	2.74955	0.504048	5.45494	4.89887442142175e-08	2.21461290684918e-06
1645	FBgn0243512	316.175	-0.671375	0.159051	-4.22114	2.43068638452994e-05	0.000362319
1646	FBgn0250746	868.667	0.464107	0.0924535	5.0199	5.16987473057329e-07	1.65498279025702e-05
1647	FBgn0250753	3770.38	0.367354	0.139479	2.63377	0.00844424	0.0372233
1648	FBgn0250754	323.257	-1.6382	0.319982	-5.11967	3.06071731941816e-07	1.05272827413515e-05
1649	FBgn0250757	109.823	4.62337	1.23221	3.75208	0.000175374	0.00180114
1650	FBgn0250788	359.651	-0.735934	0.281421	-2.61506	0.00892112	0.0388581
1651	FBgn0250789	631.475	-0.922085	0.157903	-5.83957	5.23361071820608e-09	3.45483321199343e-07
1652	FBgn0250791	259.596	-0.345104	0.135364	-2.54945	0.0107892	0.0447028
1653	FBgn0250815	141.272	-2.94115	1.05863	-2.77827	0.00546495	0.0266919
1654	FBgn0250816	213.262	-0.928626	0.325347	-2.85426	0.00431367	0.0223856
1655	FBgn0250819	203.512	-1.36243	0.374365	-3.63932	0.00027336	0.00258706
1656	FBgn0250823	632.227	-0.904868	0.211466	-4.27901	1.87723659705962e-05	0.000296894
1657	FBgn0250835	44.4209	-1.71166	0.307576	-5.565	2.62148776171943e-08	1.30803624091803e-06
1658	FBgn0250836	90.4486	-1.20994	0.471576	-2.56573	0.0102958	0.0431821
1659	FBgn0250843	1426.83	0.587299	0.110077	5.33535	9.53611402339217e-08	4.00592173283051e-06
1660	FBgn0250848	1755.69	0.816525	0.200944	4.06346	4.83516324456985e-05	0.000631304
1661	FBgn0250871	62.8222	-1.54485	0.274465	-5.62857	1.8170838470959e-08	9.80302899844425e-07
1662	FBgn0259108	16.718	-2.62088	0.634818	-4.12855	3.65051895669128e-05	0.000505179
1663	FBgn0259110	8.70175	-1.2895	0.44422	-2.90285	0.00369785	0.0199395
1664	FBgn0259112	17.4465	-0.910286	0.357038	-2.54955	0.0107862	0.0447028
1665	FBgn0259143	671.233	-0.613985	0.160471	-3.82615	0.000130164	0.0014247
1666	FBgn0259145	17.8849	-2.12429	0.401045	-5.29689	1.17788409819024e-07	4.68552935254145e-06
1667	FBgn0259163	39.1617	-1.23462	0.273169	-4.51962	6.19519722308399e-06	0.000122339
1668	FBgn0259164	4.212	4.29428	1.18122	3.63548	0.000277468	0.00261894
1669	FBgn0259168	367.164	-1.13869	0.203841	-5.58615	2.3215933134545e-08	1.18056907824854e-06
1670	FBgn0259173	55.414	-0.92635	0.272687	-3.39712	0.000680994	0.00529452
1671	FBgn0259174	147.884	-0.723948	0.150174	-4.82072	1.43042536311118e-06	3.85616912704048e-05
1672	FBgn0259175	37.3824	-0.7968	0.267777	-2.97561	0.00292406	0.0166454
1673	FBgn0259176	1103.63	-1.21898	0.194986	-6.25162	4.06226800024371e-10	4.19162954432914e-08
1674	FBgn0259209	2164.56	0.532306	0.149257	3.56638	0.000361945	0.00322714
1675	FBgn0259210	7.10002	-1.55714	0.522609	-2.97955	0.00288672	0.016493
1676	FBgn0259214	282.977	-1.62878	0.37128	-4.38693	1.14964142491554e-05	0.000202291
1677	FBgn0259216	35.7917	-1.48979	0.416402	-3.57775	0.000346558	0.00311083
1678	FBgn0259242	24.3735	-1.51363	0.299301	-5.05722	4.25404891285313e-07	1.40410036788208e-05
1679	FBgn0259244	123.887	-0.659829	0.14933	-4.4186	9.93421621483426e-06	0.000179254
1680	FBgn0259245	1.71187	-3.48363	1.28052	-2.72049	0.00651846	0.0304787
1681	FBgn0259246	6.59959	-1.67979	0.671028	-2.50332	0.0123036	0.0494938
1682	FBgn0259481	253.218	-0.424202	0.143989	-2.94607	0.00321843	0.0179745
1683	FBgn0259483	244.944	0.873988	0.130858	6.6789	2.40737389086617e-11	3.8766014715342e-09
1684	FBgn0259676	148.395	0.648336	0.2371	2.73444	0.00624868	0.0295686
1685	FBgn0259677	9.29344	-1.26076	0.492207	-2.56145	0.0104238	0.043562
1686	FBgn0259682	1495.38	2.06225	0.423767	4.86647	1.13608280708207e-06	3.14434585251776e-05
1687	FBgn0259685	216.3	-1.02226	0.193822	-5.2742	1.33333501554235e-07	5.20981049455298e-06
1688	FBgn0259742	53.709	-1.04523	0.222276	-4.70241	2.57108736085168e-06	6.21034465252991e-05
1689	FBgn0259749	132.718	0.570904	0.205644	2.77617	0.00550033	0.0268031
1690	FBgn0259789	241.359	1.29834	0.332331	3.90677	9.35380014150439e-05	0.00107241
1691	FBgn0259823	31.0545	-0.726873	0.266501	-2.72747	0.00638229	0.0300425
1692	FBgn0259834	59.0396	0.748503	0.294295	2.54338	0.0109787	0.0452331
1693	FBgn0259876	337.422	0.588513	0.200607	2.93366	0.00334988	0.018458
1694	FBgn0259938	217.781	-1.00177	0.225175	-4.44887	8.63248496243763e-06	0.000160115
1695	FBgn0259984	510.645	-1.19397	0.196337	-6.08122	1.19271592157623e-09	1.01920847238893e-07
1696	FBgn0259994	341.898	0.783904	0.278681	2.81291	0.00490954	0.024659
1697	FBgn0260002	12.4458	-1.43488	0.413145	-3.47307	0.000514539	0.0042326
1698	FBgn0260003	100.73	-0.656291	0.260754	-2.5169	0.0118391	0.0480804
1699	FBgn0260005	75.8865	2.00186	0.297478	6.72943	1.70325502948218e-11	2.96757286120272e-09
1700	FBgn0260388	5.66668	-2.27861	0.579216	-3.93395	8.35616903197623e-05	0.000978077
1701	FBgn0260397	39.3426	-1.30607	0.252049	-5.18183	2.19715038619348e-07	8.02450663383652e-06
1702	FBgn0260399	206.292	1.56072	0.239428	6.51857	7.0981929292232e-11	9.67174287843386e-09
1703	FBgn0260400	105.804	-0.578309	0.229279	-2.52229	0.0116593	0.0475255
1704	FBgn0260635	558.914	-0.468506	0.137058	-3.41831	0.00063011	0.00496428
1705	FBgn0260653	10.4968	-1.47602	0.3966	-3.72169	0.000197897	0.00198607
1706	FBgn0260658	8.44853	-1.98425	0.559155	-3.54866	0.000387198	0.00339973
1707	FBgn0260660	91.493	-0.697514	0.260442	-2.67819	0.00740202	0.0335486
1708	FBgn0260722	176.328	-0.748661	0.135851	-5.51091	3.5697673004323e-08	1.71590522132357e-06
1709	FBgn0260744	360.958	0.659046	0.179659	3.66832	0.000244154	0.00235469
1710	FBgn0260749	155.008	-0.708352	0.161604	-4.38325	1.16920462668091e-05	0.00020438
1711	FBgn0260753	147.664	-0.591225	0.177536	-3.33016	0.000867961	0.00642835
1712	FBgn0260764	13.4201	1.92516	0.630942	3.05124	0.002279	0.0136381
1713	FBgn0260771	68.7839	1.25886	0.290208	4.3378	1.43918872956916e-05	0.000241257
1714	FBgn0260780	294.633	1.79901	0.360005	4.99716	5.8179965411643e-07	1.79228020984041e-05
1715	FBgn0260789	116.302	-1.36907	0.276765	-4.94668	7.54886075495103e-07	2.25363180066347e-05
1716	FBgn0260798	238.369	-0.798489	0.161149	-4.95497	7.23407805128943e-07	2.17801080818992e-05
1717	FBgn0260799	233.239	-1.20033	0.230905	-5.19837	2.01045091912922e-07	7.41912235017545e-06
1718	FBgn0260812	9.25614	-2.25652	0.622041	-3.62761	0.000286059	0.00268099
1719	FBgn0260858	243.21	-0.562131	0.214101	-2.62555	0.00865099	0.037977
1720	FBgn0260866	6.39132	-2.57811	0.776857	-3.31863	0.000904587	0.00659859
1721	FBgn0260934	476.345	-0.382757	0.110179	-3.47394	0.000512876	0.00422546
1722	FBgn0260938	81.1426	-0.477809	0.177912	-2.68565	0.00723887	0.0329885
1723	FBgn0260945	243.714	-0.631863	0.131069	-4.82082	1.42966993464299e-06	3.85616912704048e-05
1724	FBgn0260959	82.5477	0.695373	0.25408	2.73683	0.00620345	0.0294726
1725	FBgn0260965	27.4531	-1.4624	0.437446	-3.34303	0.000828697	0.00618062
1726	FBgn0260970	452.433	-0.413762	0.156786	-2.63902	0.0083147	0.036759
1727	FBgn0260987	430.4	-0.651783	0.186186	-3.50072	0.000464006	0.00389838
1728	FBgn0260990	130.802	0.569599	0.173375	3.28536	0.00101853	0.00726509
1729	FBgn0260991	463.364	0.824019	0.270423	3.04715	0.00231021	0.0138015
1730	FBgn0261016	50.1942	0.882085	0.287168	3.07167	0.00212868	0.0129425
1731	FBgn0261053	10.4888	-1.33874	0.504211	-2.65512	0.00792795	0.0353919
1732	FBgn0261065	206.918	0.808417	0.30294	2.66857	0.00761748	0.0343686
1733	FBgn0261108	138.466	-0.90933	0.219069	-4.15089	3.31190254093407e-05	0.000466829
1734	FBgn0261109	85.3926	0.456285	0.178681	2.55363	0.0106606	0.0443275
1735	FBgn0261244	234.624	-0.43753	0.147263	-2.97108	0.00296758	0.016857
1736	FBgn0261258	1636	-0.533473	0.144704	-3.68665	0.000227227	0.00222578
1737	FBgn0261268	468.969	0.356984	0.105222	3.39268	0.00069212	0.0053575
1738	FBgn0261278	636.046	0.529972	0.159835	3.31574	0.000913994	0.00664428
1739	FBgn0261279	188.84	0.380974	0.134256	2.83767	0.00454443	0.0233099
1740	FBgn0261286	50.4278	0.910986	0.286573	3.1789	0.00147836	0.00977726
1741	FBgn0261394	1645.83	0.58865	0.166261	3.54051	0.000399356	0.00349015
1742	FBgn0261396	1015.41	0.508882	0.102713	4.95441	7.25488095486769e-07	2.17810380758005e-05
1743	FBgn0261403	336.863	-0.839642	0.215788	-3.89104	9.98142662192152e-05	0.00113457
1744	FBgn0261436	40.3327	1.26998	0.317313	4.00228	6.27346789695304e-05	0.000788114
1745	FBgn0261444	517.184	-0.620622	0.195191	-3.17956	0.00147499	0.00976103
1746	FBgn0261452	57.1433	-1.50575	0.345689	-4.3558	1.32583879703699e-05	0.000226908
1747	FBgn0261453	10.0662	-1.3507	0.480717	-2.80976	0.00495782	0.0248311
1748	FBgn0261454	11.1345	-2.1259	0.441596	-4.81414	1.47833942037053e-06	3.9476862712809e-05
1749	FBgn0261455	7.31923	-2.94242	0.609425	-4.82819	1.37781075719801e-06	3.74510811445025e-05
1750	FBgn0261461	105.405	-1.08853	0.229934	-4.73411	2.20017698944139e-06	5.46221771991347e-05
1751	FBgn0261535	74.2995	0.613509	0.200927	3.0534	0.00226267	0.0135709
1752	FBgn0261545	39.9459	-1.11876	0.316669	-3.5329	0.000411024	0.0035602
1753	FBgn0261547	64.676	-0.473509	0.181251	-2.61245	0.00898955	0.039108
1754	FBgn0261549	186.343	-0.787133	0.174729	-4.50488	6.64101129974972e-06	0.000128797
1755	FBgn0261550	368.929	-1.11598	0.226988	-4.91646	8.81213011069257e-07	2.54498148957719e-05
1756	FBgn0261553	241.104	-0.963744	0.230428	-4.1824	2.88446486877432e-05	0.000416194
1757	FBgn0261554	114.783	1.22615	0.206381	5.94119	2.82961438507183e-09	2.03196903273942e-07
1758	FBgn0261555	185.633	-0.895583	0.266061	-3.36608	0.00076245	0.00580052
1759	FBgn0261556	30.842	-1.24084	0.34564	-3.58997	0.000330718	0.00301705
1760	FBgn0261562	57.6058	0.743751	0.213075	3.49057	0.000482	0.00402411
1761	FBgn0261567	10.8718	-1.54748	0.471463	-3.2823	0.00102964	0.00733003
1762	FBgn0261588	7.11115	-1.73089	0.590297	-2.93224	0.00336523	0.0185043
1763	FBgn0261608	7641.82	-1.2264	0.203966	-6.01277	1.82384248602799e-09	1.44655208518698e-07
1764	FBgn0261609	864.525	0.442379	0.097256	4.5486	5.40030418543985e-06	0.000111662
1765	FBgn0261617	543.745	-0.714002	0.142113	-5.02418	5.0558521927861e-07	1.62337851465064e-05
1766	FBgn0261625	169.565	1.21783	0.286937	4.24425	2.19327631441009e-05	0.000333002
1767	FBgn0261647	188.046	-0.700713	0.176788	-3.96359	7.3832397084439e-05	0.000892185
1768	FBgn0261671	23.1998	-1.16764	0.325317	-3.58923	0.000331653	0.00302042
1769	FBgn0261673	126.049	1.14152	0.347783	3.28228	0.00102971	0.00733003
1770	FBgn0261788	10.7128	-1.27211	0.419054	-3.03567	0.00240004	0.0142278
1771	FBgn0261791	2139.99	0.375502	0.13714	2.7381	0.00617958	0.0294083
1772	FBgn0261792	203.686	0.489454	0.140788	3.47652	0.000507963	0.00419544
1773	FBgn0261793	1445.98	-0.688624	0.180861	-3.80747	0.000140397	0.00150988
1774	FBgn0261799	65.874	-1.28778	0.224224	-5.74328	9.28590040231714e-09	5.65090365196581e-07
1775	FBgn0261800	632.238	-0.688807	0.238831	-2.88407	0.00392568	0.020778
1776	FBgn0261822	3754.71	-0.501474	0.134159	-3.7379	0.000185567	0.00188368
1777	FBgn0261836	812.429	-1.11689	0.261551	-4.27024	1.95266846875935e-05	0.000305191
1778	FBgn0261931	193.716	-0.714155	0.183892	-3.88355	0.000102943	0.00116764
1779	FBgn0261934	268.04	-0.626416	0.231231	-2.70905	0.0067476	0.0312477
1780	FBgn0261963	100.317	-1.11148	0.221887	-5.00922	5.46496672896364e-07	1.72564119178488e-05
1781	FBgn0261983	10.2499	-2.03881	0.669627	-3.04469	0.0023292	0.0138994
1782	FBgn0261987	435.919	1.09295	0.324293	3.37027	0.000750949	0.00573354
1783	FBgn0261988	282.2	-0.434044	0.147545	-2.94177	0.00326338	0.0181488
1784	FBgn0261999	33.508	-1.09595	0.306179	-3.57946	0.000344308	0.00309848
1785	FBgn0262114	279.151	0.398513	0.121716	3.27412	0.0010599	0.00748119
1786	FBgn0262123	34.8931	-2.03308	0.472244	-4.30514	1.66883677980541e-05	0.000270212
1787	FBgn0262124	342.764	-1.25191	0.256573	-4.87936	1.06428251368175e-06	2.96881746861147e-05
1788	FBgn0262127	290.396	-0.765762	0.1721	-4.44952	8.60610449763755e-06	0.000160041
1789	FBgn0262149	38.2898	-1.50988	0.256886	-5.87762	4.16218794761967e-09	2.78212160423282e-07
1790	FBgn0262167	12.2288	-1.71306	0.490401	-3.49318	0.000477302	0.0039943
1791	FBgn0262353	148.778	-0.77364	0.202994	-3.81115	0.000138324	0.00149672
1792	FBgn0262475	68.6585	-1.28278	0.401682	-3.19353	0.00140545	0.00941811
1793	FBgn0262508	80.3738	-1.7408	0.37383	-4.65668	3.21348028299418e-06	7.40215537616741e-05
1794	FBgn0262509	219.442	-0.715116	0.244664	-2.92285	0.0034684	0.0189425
1795	FBgn0262512	926.444	0.310813	0.0844849	3.67892	0.000234227	0.00227637
1796	FBgn0262515	915.377	0.662929	0.155913	4.25191	2.11953595972918e-05	0.000324121
1797	FBgn0262527	614.606	-0.503413	0.182262	-2.76203	0.00574438	0.0277747
1798	FBgn0262536	515.885	3.17985	1.22438	2.59712	0.009401	0.0404019
1799	FBgn0262559	2361.95	1.05606	0.150868	6.99987	2.56201831332203e-12	6.05091791866366e-10
1800	FBgn0262579	517.682	-0.413716	0.153279	-2.6991	0.0069527	0.031947
1801	FBgn0262582	214.351	-1.2371	0.200476	-6.17082	6.79384905480285e-10	6.33377436442497e-08
1802	FBgn0262608	17063.9	1.23711	0.284961	4.34131	1.41634436402553e-05	0.000238556
1803	FBgn0262614	271.955	-1.07138	0.252607	-4.2413	2.22226673748829e-05	0.000336442
1804	FBgn0262622	4.90474	-2.14251	0.725309	-2.95393	0.00313751	0.0176338
1805	FBgn0262631	25.5191	-1.34247	0.376018	-3.57023	0.000356669	0.00318812
1806	FBgn0262656	1128.84	-0.515657	0.116965	-4.40866	1.04014240918292e-05	0.000185792
1807	FBgn0262679	2.47337	-2.83011	1.03659	-2.73021	0.00632939	0.0298764
1808	FBgn0262699	169.563	0.824168	0.203497	4.05003	5.12102221463334e-05	0.00066212
1809	FBgn0262717	6.06968	-2.64466	0.601612	-4.39595	1.10287389563191e-05	0.000195614
1810	FBgn0262722	7.27347	-2.08746	0.649266	-3.21511	0.00130397	0.00886663
1811	FBgn0262730	210.847	-0.621997	0.211707	-2.93801	0.00330327	0.0182496
1812	FBgn0262731	49.6048	-1.26325	0.280257	-4.50746	6.56069922985588e-06	0.000127705
1813	FBgn0262736	4576.3	-0.685519	0.168315	-4.07283	4.64451400986723e-05	0.000609406
1814	FBgn0262737	464.124	-0.521892	0.102433	-5.09498	3.48785450623484e-07	1.19192661389916e-05
1815	FBgn0262782	1832.29	0.474497	0.173863	2.72914	0.00634992	0.0299277
1816	FBgn0262871	117.544	-1.46788	0.248381	-5.90979	3.42545358799571e-09	2.4109748829946e-07
1817	FBgn0262881	50.4232	1.62127	0.349105	4.64408	3.41590930726793e-06	7.7243157697114e-05
1818	FBgn0262886	50.3249	-0.678531	0.269092	-2.52156	0.0116837	0.0475945
1819	FBgn0262895	99.9896	4.20277	0.510512	8.23247	1.8339716781168e-16	1.77195009045685e-13
1820	FBgn0262945	2058.25	-1.18178	0.343876	-3.43664	0.000588981	0.004703
1821	FBgn0262976	285.83	-0.729695	0.106601	-6.8451	7.64200711048842e-12	1.50406021426428e-09
1822	FBgn0262979	14.3506	-1.50205	0.438154	-3.42812	0.000607768	0.00482042
1823	FBgn0262985	5.51042	-2.28597	0.60926	-3.75204	0.000175403	0.00180114
1824	FBgn0262993	20.1547	-0.951769	0.293156	-3.24663	0.00116778	0.00807145
1825	FBgn0263018	26.5535	-1.3267	0.488561	-2.71553	0.00661689	0.0308169
1826	FBgn0263019	51.7786	-0.849561	0.24554	-3.45998	0.000540222	0.00440297
1827	FBgn0263038	17.4298	5.8473	2.06817	2.82728	0.0046946	0.0238272
1828	FBgn0263048	11.5073	-1.71476	0.504549	-3.39861	0.000677296	0.00527349
1829	FBgn0263077	97.2411	0.613019	0.226628	2.70495	0.00683145	0.0315282
1830	FBgn0263083	123.956	1.28468	0.358219	3.58631	0.000335392	0.00304142
1831	FBgn0263102	677.998	-0.489546	0.128477	-3.81036	0.000138764	0.0014976
1832	FBgn0263108	366.838	-0.4125	0.135368	-3.04725	0.00230949	0.0138015
1833	FBgn0263109	33.5314	-2.53265	0.480892	-5.26656	1.39000117212967e-07	5.37839821869506e-06
1834	FBgn0263111	43.3457	-1.31491	0.358393	-3.6689	0.000243596	0.00235144
1835	FBgn0263132	74.522	-0.473013	0.181017	-2.61308	0.008973	0.039068
1836	FBgn0263144	348.506	-0.592363	0.186849	-3.17027	0.00152296	0.0100158
1837	FBgn0263231	2125.85	-1.32501	0.221318	-5.98692	2.13848417713178e-09	1.65896422150048e-07
1838	FBgn0263232	54.6456	-2.74111	0.442546	-6.19397	5.86673949576953e-10	5.56711672866416e-08
1839	FBgn0263236	173.128	0.814953	0.277969	2.93181	0.00336995	0.0185095
1840	FBgn0263278	48.6606	0.672635	0.233965	2.87494	0.0040411	0.0212093
1841	FBgn0263316	17.9208	-0.969444	0.387422	-2.50229	0.0123391	0.0495952
1842	FBgn0263321	36.0481	1.29524	0.38225	3.38845	0.000702885	0.00542502
1843	FBgn0263352	2843.28	-0.461455	0.178334	-2.58758	0.00966522	0.0412041
1844	FBgn0263380	8.67812	2.08746	0.64102	3.25646	0.00112811	0.00787235
1845	FBgn0263390	27.39	1.4549	0.494731	2.94078	0.00327385	0.0181675
1846	FBgn0263391	1085.77	-0.858268	0.150596	-5.69913	1.20418241950487e-08	7.0707462732032e-07
1847	FBgn0263395	111.549	-0.570113	0.194929	-2.92472	0.00344764	0.0188485
1848	FBgn0263398	331.215	-0.584334	0.177769	-3.28704	0.00101246	0.00724327
1849	FBgn0263413	19.6245	-1.51931	0.357286	-4.25235	2.11538162380841e-05	0.000324121
1850	FBgn0263414	8.16031	1.91451	0.688043	2.78254	0.00539354	0.0264159
1851	FBgn0016053	574.966	2.15499	0.587017	3.67109	0.000241514	0.00233558
1852	FBgn0034722	47.6936	-1.35869	0.328182	-4.14006	3.47221331464327e-05	0.000484287
1853	FBgn0025878	11.2161	1.51297	0.519276	2.91361	0.00357276	0.0194028
1854	FBgn0022985	360.112	0.334556	0.117477	2.84786	0.0044015	0.0227398
1855	FBgn0034728	188.071	-0.678854	0.192248	-3.53114	0.000413765	0.0035752
1856	FBgn0034734	184.822	0.629886	0.153772	4.09623	4.19936538932859e-05	0.000563521
1857	FBgn0022986	209.332	0.519211	0.156117	3.32579	0.000881698	0.0064894
1858	FBgn0053143	15.1543	-1.54084	0.371104	-4.15205	3.29507583784669e-05	0.000465074
1859	FBgn0026261	189.153	0.576561	0.19098	3.01896	0.0025364	0.0148278
1860	FBgn0034763	164.695	0.520429	0.18764	2.77355	0.00554486	0.0269706
1861	FBgn0011211	3303.72	0.518716	0.108813	4.76704	1.86951811450811e-06	4.84615573682735e-05
1862	FBgn0000405	738.38	1.10355	0.278513	3.96229	7.42327989526749e-05	0.000893696
1863	FBgn0050195	66.6468	0.618225	0.212073	2.91515	0.00355514	0.0193269
1864	FBgn0034742	27.2328	-2.34176	0.397208	-5.89554	3.73454476228554e-09	2.52807272188349e-07
1865	FBgn0021979	546.048	-0.612948	0.125231	-4.89453	9.85400294576099e-07	2.79275582153461e-05
1866	FBgn0050201	5.04595	-2.26886	0.809027	-2.80443	0.00504062	0.025151
1867	FBgn0034808	32.1764	1.50519	0.422644	3.56138	0.000368912	0.00327552
1868	FBgn0052834	181.556	3.02975	1.20631	2.51159	0.0120189	0.0486144
1869	FBgn0034802	12643.8	0.687173	0.175725	3.91051	9.20996879066801e-05	0.00105706
1870	FBgn0034839	230.874	-1.01498	0.244994	-4.1429	3.42946449528324e-05	0.000479584
1871	FBgn0050410	1041.92	0.690837	0.18974	3.64097	0.000271613	0.00257548
1872	FBgn0034854	29.6276	-1.02789	0.330394	-3.11109	0.00186395	0.0116973
1873	FBgn0003009	69.5486	-0.980927	0.302014	-3.24795	0.00116241	0.00805877
1874	FBgn0034834	5.66421	-1.97222	0.601676	-3.27787	0.00104593	0.00742564
1875	FBgn0050185	65.5288	0.55449	0.19647	2.82226	0.00476866	0.0240767
1876	FBgn0004795	263.628	1.23823	0.315988	3.91859	8.90692097488613e-05	0.00102894
1877	FBgn0016762	155	-0.602332	0.218301	-2.75918	0.00579467	0.0279427
1878	FBgn0013548	144.832	0.608702	0.194498	3.1296	0.00175043	0.01118
1879	FBgn0034883	26.1509	3.10133	1.21653	2.54933	0.0107929	0.0447028
1880	FBgn0034876	100.118	0.727143	0.207577	3.50301	0.000460033	0.00386807
1881	FBgn0034919	184.987	0.861502	0.175991	4.89515	9.82285434080908e-07	2.79137154904061e-05
1882	FBgn0023477	1445.5	0.352628	0.0899056	3.9222	8.77449355388759e-05	0.00101807
1883	FBgn0034936	507.689	0.748122	0.285389	2.62141	0.00875669	0.0383303
1884	FBgn0020764	154.013	0.602507	0.207845	2.89883	0.00374553	0.0201048
1885	FBgn0005612	93.7153	-1.67463	0.284677	-5.88258	4.03929320536782e-09	2.7170638092816e-07
1886	FBgn0034962	603.03	0.840262	0.31613	2.65796	0.00786142	0.0351794
1887	FBgn0034971	186.302	0.390489	0.113022	3.45497	0.000550353	0.0044582
1888	FBgn0023170	7665.6	-1.1583	0.270488	-4.28228	1.84988792413255e-05	0.000293005
1889	FBgn0061198	433.326	-0.419275	0.152145	-2.75576	0.00585555	0.0281625
1890	FBgn0034948	235.857	-0.498533	0.110066	-4.5294	5.91520199403595e-06	0.00011894
1891	FBgn0025335	203.048	0.496368	0.189137	2.62439	0.00868055	0.0380598
1892	FBgn0034915	410.844	0.470414	0.155108	3.03282	0.00242278	0.0143291
1893	FBgn0003401	345.294	-0.781476	0.202308	-3.8628	0.000112096	0.00125142
1894	FBgn0005638	4.38746	2.5406	1.01012	2.51516	0.0118978	0.0482865
1895	FBgn0035023	89.197	-1.42685	0.215806	-6.61173	3.79863130253722e-11	5.7674076404808e-09
1896	FBgn0035035	42.9675	0.884864	0.252308	3.50709	0.000453044	0.00382139
1897	FBgn0035039	91.6112	0.620954	0.21568	2.87905	0.00398877	0.0210386
1898	FBgn0035047	22.41	-1.32726	0.366263	-3.62379	0.000290312	0.0027089
1899	FBgn0035049	34.7037	-1.47197	0.329786	-4.46339	8.06718004365124e-06	0.000151213
1900	FBgn0035032	3014.11	0.495529	0.134074	3.69593	0.000219085	0.00215796
1901	FBgn0035006	1.32641	-4.45652	1.53085	-2.91114	0.00360109	0.0195068
1902	FBgn0035063	71.0387	0.781935	0.233886	3.34323	0.000828082	0.00618038
1903	FBgn0000157	2.66048	-2.66019	1.01653	-2.61694	0.00887219	0.0387084
1904	FBgn0022343	367.616	0.697755	0.111423	6.2622	3.79574237358079e-10	3.99417326202144e-08
1905	FBgn0035086	27.6583	-1.25696	0.336009	-3.74086	0.000183392	0.00186516
1906	FBgn0035087	148.158	0.646956	0.233185	2.77443	0.00552989	0.0269224
1907	FBgn0027599	112.865	-0.928767	0.261732	-3.54854	0.00038738	0.00339973
1908	FBgn0040666	246.253	0.778365	0.256888	3.02998	0.00244569	0.0144244
1909	FBgn0035094	14.7149	-1.81899	0.439414	-4.13958	3.47946703887649e-05	0.000484663
1910	FBgn0035111	157.393	-0.530489	0.199441	-2.65988	0.00781688	0.0350329
1911	FBgn0029002	472.204	0.445235	0.157284	2.83076	0.00464372	0.0236706
1912	FBgn0004373	130.192	-1.20216	0.184368	-6.52042	7.01114566719993e-11	9.67174287843386e-09
1913	FBgn0035121	1315.67	0.562865	0.108582	5.18377	2.17449538029337e-07	7.9691506557786e-06
1914	FBgn0000541	280.245	-0.821274	0.188799	-4.34998	1.36148001881579e-05	0.000231147
1915	FBgn0035106	82.4706	-0.898294	0.254334	-3.53195	0.000412502	0.00357009
1916	FBgn0035097	6.85137	-2.01764	0.680676	-2.96417	0.003035	0.0171849
1917	FBgn0035142	251.745	-1.32185	0.233202	-5.66824	1.44270298845074e-08	8.07002492697602e-07
1918	FBgn0035145	26.3258	-1.32	0.392405	-3.36386	0.00076861	0.00582652
1919	FBgn0035141	85.5311	0.922949	0.200224	4.60958	4.03480099730896e-06	8.75140102028563e-05
1920	FBgn0001316	792.994	-0.464772	0.137779	-3.37331	0.000742695	0.00568277
1921	FBgn0052480	3.49973	-2.88705	0.962142	-3.00065	0.00269405	0.0155865
1922	FBgn0052481	1.51992	-5.03125	1.39309	-3.61158	0.000304342	0.0028102
1923	FBgn0035173	262.829	-0.872579	0.218461	-3.99421	6.49100367042426e-05	0.000811605
1924	FBgn0035162	12.5254	-1.64778	0.535201	-3.0788	0.00207833	0.0127238
1925	FBgn0035186	16.7725	-1.48921	0.430792	-3.4569	0.000546428	0.00443654
1926	FBgn0024277	122.404	-0.438183	0.138873	-3.15528	0.00160344	0.0103911
1927	FBgn0263459	47.4541	-0.979222	0.237768	-4.11839	3.81531940227105e-05	0.000521198
1928	FBgn0263461	23.3419	-1.58959	0.348364	-4.56301	5.04257588526869e-06	0.000105083
1929	FBgn0263462	35.9921	-2.07519	0.297698	-6.9708	3.15147862112135e-12	7.12636484793143e-10
1930	FBgn0263463	15.9632	-1.71513	0.604069	-2.83929	0.00452142	0.0232182
1931	FBgn0263465	7.92792	-2.40864	0.685981	-3.51123	0.000446043	0.00378033
1932	FBgn0263467	29.7237	-2.19009	0.365441	-5.99301	2.05997069155054e-09	1.60980650807346e-07
1933	FBgn0263469	3.36686	-1.6462	0.646481	-2.54641	0.0108838	0.0449741
1934	FBgn0263470	33.3806	-1.48747	0.328415	-4.52922	5.9201478030414e-06	0.00011894
1935	FBgn0263471	22.5586	-1.26273	0.288784	-4.37257	1.22793624148614e-05	0.000212825
1936	FBgn0263474	41.8061	-1.40106	0.320441	-4.37228	1.22953370257482e-05	0.000212825
1937	FBgn0263475	13.624	-2.19883	0.442658	-4.96735	6.7874664434776e-07	2.04935208412727e-05
1938	FBgn0263477	51.0575	-2.47145	0.317382	-7.787	6.86194697712327e-15	4.55804827955413e-12
1939	FBgn0263479	161.989	-2.11592	0.335813	-6.30089	2.9593660103923e-10	3.24248886169581e-08
1940	FBgn0263480	22.1104	-1.41591	0.426654	-3.31863	0.000904605	0.00659859
1941	FBgn0263483	10.5169	-2.09115	0.558937	-3.74131	0.000183065	0.00186362
1942	FBgn0263484	36.3527	-1.61108	0.465236	-3.46294	0.00053431	0.00435813
1943	FBgn0263485	17.187	-2.36184	0.425441	-5.55151	2.83215640156562e-08	1.39352584425183e-06
1944	FBgn0263486	6.68698	-1.64844	0.654602	-2.51823	0.0117947	0.0479549
1945	FBgn0263487	157.685	-2.06779	0.315337	-6.55739	5.47572001071709e-11	7.9720482566988e-09
1946	FBgn0263489	67.7857	-2.82799	0.366888	-7.70805	1.27754940063455e-14	7.13155378187638e-12
1947	FBgn0263490	166.72	-1.39329	0.28911	-4.81923	1.44111672432201e-06	3.86772438032686e-05
1948	FBgn0263504	30.5774	-1.29125	0.309664	-4.16983	3.04827006282382e-05	0.00043603
1949	FBgn0263593	159.934	-0.875133	0.15895	-5.50572	3.67665524396579e-08	1.74444160414591e-06
1950	FBgn0263594	1566.33	-0.529501	0.190177	-2.78426	0.00536505	0.0262885
1951	FBgn0263598	1148.33	0.707572	0.181732	3.89348	9.88144436963193e-05	0.00112562
1952	FBgn0263605	111.976	0.879799	0.194112	4.53242	5.83113112288491e-06	0.000118008
1953	FBgn0263617	112.919	-1.2535	0.288915	-4.33865	1.43363613594693e-05	0.000240706
1954	FBgn0263660	300.55	-1.76141	0.304428	-5.78596	7.20988015675626e-09	4.6160606208437e-07
1955	FBgn0263697	59.4002	0.980131	0.294002	3.33376	0.000856802	0.0063679
1956	FBgn0263746	15.4487	-1.29377	0.375993	-3.44094	0.000579692	0.00463928
1957	FBgn0263772	18.2119	-1.6724	0.51822	-3.2272	0.00125009	0.008547
1958	FBgn0263839	643.548	-2.14141	0.363044	-5.89848	3.66873851399307e-09	2.49944570043066e-07
1959	FBgn0263843	8.81731	-1.58038	0.485048	-3.25819	0.00112125	0.00783475
1960	FBgn0263847	94.3893	-2.4307	0.558026	-4.3559	1.32524274431243e-05	0.000226908
1961	FBgn0263851	7.30986	-1.81284	0.481116	-3.76798	0.000164571	0.00171813
1962	FBgn0263929	158.035	-1.24815	0.171422	-7.28119	3.30897491485496e-13	1.03434662926701e-10
1963	FBgn0263930	745.477	-0.66568	0.193282	-3.44408	0.000573005	0.00461007
1964	FBgn0263933	171.845	0.618079	0.162341	3.80728	0.000140503	0.00150988
1965	FBgn0263968	54.7988	-0.966969	0.258349	-3.74287	0.000181927	0.00185381
1966	FBgn0263973	17.5218	-1.02961	0.386575	-2.66341	0.00773521	0.0347463
1967	FBgn0263974	43.1829	-1.16953	0.282897	-4.13412	3.56309838807151e-05	0.000495015
1968	FBgn0263977	1097.9	0.275572	0.0993035	2.77505	0.00551928	0.0268831
1969	FBgn0263993	316.474	-0.663127	0.139842	-4.74197	2.1164741141881e-06	5.31770375545889e-05
1970	FBgn0263995	452.448	-0.735792	0.160866	-4.57395	4.78615466643149e-06	0.000100727
1971	FBgn0264006	90.2181	-0.895396	0.265467	-3.37291	0.000743793	0.00568707
1972	FBgn0264078	105.139	-0.943463	0.310113	-3.04232	0.00234764	0.0139839
1973	FBgn0264089	32.1876	-1.48919	0.316317	-4.7079	2.50282797864038e-06	6.05923821343734e-05
1974	FBgn0264270	1125.98	-1.2605	0.188991	-6.66963	2.56447439092693e-11	4.06794534727931e-09
1975	FBgn0264307	36.9802	-0.663362	0.258185	-2.56933	0.0101897	0.0427878
1976	FBgn0264357	474.943	-0.50432	0.141311	-3.56887	0.000358525	0.00320202
1977	FBgn0264381	19.8816	-1.48725	0.372695	-3.99052	6.59276190674428e-05	0.00081736
1978	FBgn0264389	507.259	1.19515	0.225588	5.29795	1.17109452900048e-07	4.68552935254145e-06
1979	FBgn0264439	291.164	-0.823044	0.211084	-3.89914	9.65369315615786e-05	0.00110203
1980	FBgn0264449	184.186	-0.641087	0.136538	-4.69529	2.66229282944609e-06	6.30174792680468e-05
1981	FBgn0264478	306.484	-0.678796	0.227841	-2.97925	0.00288953	0.016493
1982	FBgn0264490	736.585	-0.603035	0.196447	-3.06971	0.00214266	0.0130127
1983	FBgn0264491	796.537	-0.923903	0.146774	-6.29471	3.07975559734784e-10	3.33996351924621e-08
1984	FBgn0264493	1124.59	0.679422	0.239765	2.8337	0.00460123	0.0235218
1985	FBgn0264503	3.58566	-2.73646	0.847811	-3.22768	0.001248	0.0085407
1986	FBgn0264517	2.88307	-2.69157	0.851815	-3.15981	0.00157872	0.0102873
1987	FBgn0264554	43.5578	1.17374	0.411869	2.84979	0.00437481	0.0226255
1988	FBgn0264574	53.9132	1.38727	0.266659	5.20241	1.96724274608946e-07	7.28496721443861e-06
1989	FBgn0264607	294.371	-1.02207	0.245889	-4.15665	3.22951018648118e-05	0.000457643
1990	FBgn0264617	145.711	-1.13428	0.222748	-5.0922	3.53928348715087e-07	1.20562515709742e-05
1991	FBgn0264676	26.822	-1.17397	0.26158	-4.48798	7.19004159275084e-06	0.000137935
1992	FBgn0264678	20.5779	-1.30664	0.406912	-3.21113	0.00132216	0.0089389
1993	FBgn0264691	73.8954	1.14835	0.244478	4.69716	2.6379775112071e-06	6.27213087004678e-05
1994	FBgn0264694	1049.62	0.804574	0.250127	3.21666	0.00129691	0.0088243
1995	FBgn0264704	28.535	-1.39679	0.363943	-3.83794	0.000124072	0.00136223
1996	FBgn0264790	10.2442	2.44558	0.642987	3.80347	0.000142685	0.00152677
1997	FBgn0264821	57.0573	-0.681422	0.215524	-3.1617	0.00156854	0.0102272
1998	FBgn0264822	50.6006	-0.910753	0.233465	-3.90102	9.57886193199403e-05	0.00109467
1999	FBgn0264834	288.384	-0.524468	0.140885	-3.72267	0.000197131	0.00198025
[truncated: 654 more rows]

## Sheet: Bamhypo_UnmatedD3_wMelCS2a
	gene	baseMean	log2FoldChange	lfcSE	stat	pvalue	padj
1	FBgn0040784	41.8126	-2.15983	0.464419	-4.65062	3.30942410149169e-06	7.12175936660911e-05
2	FBgn0053217	27.7196	-1.18855	0.342118	-3.47411	0.000512552	0.0042
3	FBgn0023536	73.7096	1.34569	0.194773	6.90899	4.88119288828096e-12	8.10583094010157e-10
4	FBgn0023537	610.716	1.17982	0.179577	6.57	5.03156215074715e-11	6.00847668967873e-09
5	FBgn0040373	37.771	1.13747	0.261236	4.35418	1.33568118182543e-05	0.000220229
6	FBgn0025640	247.706	0.681829	0.25436	2.68057	0.0073497	0.0333672
7	FBgn0025638	1091.26	0.503086	0.198486	2.53461	0.0112572	0.0459109
8	FBgn0027343	115.573	1.02666	0.217693	4.71612	2.40383996506026e-06	5.51692091761643e-05
9	FBgn0015799	553.851	1.02393	0.26782	3.8232	0.00013173	0.00143298
10	FBgn0015288	160.441	-0.640775	0.208113	-3.07898	0.00207713	0.0127325
11	FBgn0026879	2752.29	0.915488	0.330537	2.7697	0.00561087	0.0269829
12	FBgn0040339	126.129	0.780906	0.219489	3.55784	0.000373914	0.00326806
13	FBgn0052815	23.786	1.25838	0.503959	2.49699	0.0125254	0.0497087
14	FBgn0040340	332.166	-1.10918	0.320988	-3.45554	0.0005492	0.00443533
15	FBgn0040347	40.9394	1.64571	0.314758	5.2285	1.70889921975878e-07	6.21992496835489e-06
16	FBgn0042146	74.9729	-1.21477	0.294863	-4.11977	3.79249433622126e-05	0.000522107
17	FBgn0040365	13.6655	-2.14381	0.563031	-3.80763	0.000140306	0.00150471
18	FBgn0040397	201.895	-0.646201	0.152912	-4.22597	2.37916206216424e-05	0.000359172
19	FBgn0026143	142.906	1.0762	0.196283	5.48288	4.18457893214782e-08	1.92526860999424e-06
20	FBgn0040351	9.53978	-1.68888	0.477018	-3.5405	0.000399371	0.00344523
21	FBgn0040350	64.4288	5.52757	1.36629	4.04569	5.21699143370794e-05	0.000679488
22	FBgn0052814	85.1552	-0.904614	0.194658	-4.64719	3.36490996841891e-06	7.2101336984589e-05
23	FBgn0040364	227.967	-1.37839	0.217368	-6.34126	2.27891360641823e-10	2.3514848358265e-08
24	FBgn0029568	134.105	4.81614	1.50678	3.19632	0.00139194	0.00924639
25	FBgn0004650	278.786	2.73852	0.393471	6.95992	3.4046568602486e-12	5.94206057369386e-10
26	FBgn0024362	276.186	0.898058	0.206299	4.35319	1.34172645322396e-05	0.0002204
27	FBgn0024364	327.479	1.00518	0.284763	3.52989	0.00041574	0.0035547
28	FBgn0027794	123.212	0.801373	0.282704	2.83467	0.00458731	0.023128
29	FBgn0027795	39.2297	1.0334	0.413205	2.50093	0.0123867	0.0493407
30	FBgn0024986	304.56	0.905425	0.253526	3.57133	0.000355172	0.00315089
31	FBgn0000826	146.661	2.68516	0.455671	5.89275	3.79826317774362e-09	2.62129487357527e-07
32	FBgn0024365	225.624	1.18726	0.225955	5.25439	1.48514383504244e-07	5.61712052627439e-06
33	FBgn0024360	99.648	1.19291	0.2274	5.24585	1.55563878995465e-07	5.7607418326265e-06
34	FBgn0025641	121.902	0.781658	0.224904	3.47551	0.000509875	0.00418452
35	FBgn0040366	81.8023	1.11994	0.278902	4.01552	5.93141466852717e-05	0.000757681
36	FBgn0001189	106.903	0.878671	0.325995	2.69535	0.0070314	0.0322667
37	FBgn0023130	11.5717	1.48665	0.536373	2.77168	0.00557678	0.0268662
38	FBgn0025390	361.505	2.7744	0.774428	3.58252	0.000340296	0.00303597
39	FBgn0025382	47.6188	1.76468	0.49549	3.56148	0.000368768	0.00323372
40	FBgn0027791	239.649	0.80929	0.236317	3.4246	0.000615711	0.00487518
41	FBgn0026873	158.198	0.663892	0.260988	2.54376	0.0109665	0.0450009
42	FBgn0023521	163.13	0.503591	0.174233	2.89033	0.00384835	0.0203181
43	FBgn0025626	169.376	1.12047	0.262269	4.27221	1.93546219851712e-05	0.000301173
44	FBgn0003964	169.56	0.644719	0.184677	3.49107	0.000481092	0.00399769
45	FBgn0023545	92.3839	-0.956279	0.282804	-3.38143	0.000721107	0.00549385
46	FBgn0023518	19.537	1.00969	0.395231	2.55469	0.0106284	0.044004
47	FBgn0026089	400.404	0.62927	0.229866	2.73755	0.00618979	0.0292769
48	FBgn0023517	195.893	0.436138	0.164904	2.6448	0.00817382	0.0362115
49	FBgn0023515	143.531	1.45254	0.202809	7.16208	7.94622561747201e-13	1.75942678880193e-10
50	FBgn0028969	740.481	-0.372369	0.110746	-3.36237	0.000772776	0.00579609
51	FBgn0024984	135.233	2.57794	0.390615	6.5997	4.1199995989313e-11	5.10004653033303e-09
52	FBgn0023549	108.227	-1.24705	0.357953	-3.48384	0.00049428	0.0040881
53	FBgn0000810	99.4584	0.898898	0.240249	3.74153	0.000182906	0.0018496
54	FBgn0003079	202.83	0.61904	0.190929	3.24225	0.00118588	0.00818945
55	FBgn0040389	322.254	0.868646	0.277573	3.12943	0.00175143	0.0111588
56	FBgn0044047	380.882	-2.61335	0.34984	-7.47013	8.01184551177152e-14	2.93620324479682e-11
57	FBgn0027296	103.884	1.01889	0.300885	3.3863	0.000708411	0.00541914
58	FBgn0023525	13.6547	-1.26683	0.49454	-2.56164	0.0104178	0.043437
59	FBgn0004397	297.19	-0.373139	0.141193	-2.64276	0.00822328	0.0363549
60	FBgn0023542	63.4957	0.942934	0.289662	3.25529	0.00113277	0.00788879
61	FBgn0004655	171.002	0.791633	0.279066	2.83672	0.00455792	0.0229908
62	FBgn0013432	288.756	0.719997	0.200081	3.59854	0.000320013	0.00287255
63	FBgn0004861	18.9612	-1.40431	0.414006	-3.392	0.000693852	0.00532822
64	FBgn0040394	44.2256	0.67344	0.237377	2.837	0.00455391	0.0229815
65	FBgn0040388	147.262	0.806703	0.20863	3.86667	0.000110332	0.00123654
66	FBgn0003714	607.418	1.25354	0.3902	3.21255	0.00131561	0.00885516
67	FBgn0024996	329.889	0.565206	0.188927	2.99166	0.00277466	0.0158118
68	FBgn0000927	160.343	2.05445	0.303348	6.77259	1.26493493716221e-11	1.86718451557777e-09
69	FBgn0000520	75.803	0.915651	0.313821	2.91775	0.00352564	0.0190164
70	FBgn0024980	132.55	-1.3063	0.238814	-5.46996	4.50132696409083e-08	2.01856974575347e-06
71	FBgn0000376	67.7145	1.23711	0.333319	3.71149	0.000206043	0.00202387
72	FBgn0024995	24.6981	3.16264	1.25077	2.52855	0.0114534	0.0464427
73	FBgn0024992	166.021	0.771023	0.238047	3.23895	0.00119972	0.00826364
74	FBgn0040396	354.839	0.766814	0.292376	2.6227	0.00872362	0.0378891
75	FBgn0029664	74.5783	0.641544	0.241945	2.65161	0.00801081	0.0356744
76	FBgn0023215	792.637	0.627939	0.136502	4.60021	4.22058700183402e-06	8.65011377195395e-05
77	FBgn0029665	339.848	1.05966	0.328472	3.22602	0.00125524	0.00853529
78	FBgn0029686	54.7489	1.24689	0.387901	3.21445	0.00130693	0.00880789
79	FBgn0029687	3220.12	-0.327613	0.112928	-2.90107	0.00371897	0.0197923
80	FBgn0029685	237.12	1.39385	0.313422	4.4472	8.69957694796503e-06	0.00015832
81	FBgn0026084	6695.23	-1.4628	0.264956	-5.5209	3.37270344154057e-08	1.62194987224856e-06
82	FBgn0066114	67.4054	0.908344	0.274201	3.31269	0.000924031	0.00670348
83	FBgn0029697	411.719	7.66201	1.61464	4.74534	2.0815372655948e-06	4.89437567671273e-05
84	FBgn0040907	1012.92	-0.267922	0.106488	-2.51598	0.0118702	0.0475882
85	FBgn0002707	61.598	0.680869	0.249986	2.72363	0.00645696	0.0302045
86	FBgn0052774	182.104	7.75339	1.56382	4.95799	7.12266882975459e-07	2.02948322580782e-05
87	FBgn0041252	622.509	3.52639	1.23011	2.86674	0.00414726	0.0213967
88	FBgn0029696	125.891	9.41635	1.9858	4.74184	2.11781597283872e-06	4.93599740336183e-05
89	FBgn0026079	196.709	0.552132	0.148146	3.72696	0.000193804	0.00193403
90	FBgn0022768	95.0661	-0.733001	0.25157	-2.91371	0.00357166	0.0192298
91	FBgn0003210	418.15	0.584955	0.180808	3.23523	0.00121544	0.0083226
92	FBgn0028325	689.769	0.458601	0.168396	2.72334	0.00646253	0.0302172
93	FBgn0029733	103.008	1.9166	0.337186	5.68411	1.31499438320613e-08	7.20400015706947e-07
94	FBgn0029737	141.629	0.557749	0.189074	2.9499	0.00317875	0.0176132
95	FBgn0029728	11.855	-1.37327	0.453486	-3.02824	0.00245979	0.0144355
96	FBgn0011761	7318.83	4.06839	0.645056	6.30703	2.84431773003762e-10	2.79901933655925e-08
97	FBgn0029755	81.0512	0.830241	0.229641	3.61539	0.000299894	0.00273117
98	FBgn0029750	10.9191	-1.69417	0.605207	-2.79933	0.00512087	0.0251849
99	FBgn0026751	93.9633	-0.85619	0.279686	-3.06126	0.00220411	0.0133477
100	FBgn0029763	240.911	0.83736	0.183309	4.56802	4.9236016547699e-06	9.83609744114559e-05
101	FBgn0029766	152.184	-1.05688	0.285901	-3.69666	0.000218457	0.00211788
102	FBgn0029771	33.0371	-0.885711	0.329169	-2.69075	0.00712923	0.032561
103	FBgn0004687	722.753	-0.711835	0.25397	-2.80284	0.00506555	0.0250403
104	FBgn0029778	162.339	-0.591274	0.201186	-2.93894	0.00329337	0.0181187
105	FBgn0029756	52.229	0.873743	0.262986	3.32239	0.00089251	0.00651931
106	FBgn0029785	8761.13	-0.47079	0.152924	-3.07859	0.0020798	0.0127328
107	FBgn0052761	2.5046	-2.93997	1.00369	-2.92916	0.00339876	0.0185527
108	FBgn0029823	792.644	0.614797	0.189389	3.24622	0.0011695	0.00810263
109	FBgn0029800	224.431	1.17784	0.281403	4.18561	2.8440221030177e-05	0.00041634
110	FBgn0015794	283.102	0.780242	0.227944	3.42295	0.000619449	0.0048948
111	FBgn0029833	390.744	0.769372	0.178005	4.32219	1.54491266453073e-05	0.000248026
112	FBgn0003514	1737.7	-0.601664	0.130103	-4.62454	3.75438455070675e-06	7.82384294213947e-05
113	FBgn0029838	82.5456	-1.12806	0.243138	-4.63959	3.49109409915943e-06	7.40585790137054e-05
114	FBgn0005390	51.0003	1.68827	0.343995	4.90783	9.2091307116631e-07	2.49477860578903e-05
115	FBgn0029858	28.9784	2.55509	0.516316	4.9487	7.47106499412716e-07	2.09605716328213e-05
116	FBgn0000524	155.97	1.06519	0.198465	5.36715	7.99917754893025e-08	3.29516507713297e-06
117	FBgn0003655	117.7	2.17606	0.346881	6.27321	3.53674309492912e-10	3.35611657258096e-08
118	FBgn0026015	250.342	0.652342	0.170689	3.82183	0.000132466	0.00143952
119	FBgn0031263	936.002	0.489033	0.122972	3.9768	6.98497136937854e-05	0.000870296
120	FBgn0031260	310.992	-0.676476	0.219756	-3.07831	0.00208179	0.0127376
121	FBgn0043364	169.838	-1.72922	0.230101	-7.51504	5.68923430632069e-14	2.74841737307165e-11
122	FBgn0015924	673.493	-0.995433	0.196249	-5.07231	3.93021451638991e-07	1.24482118000392e-05
123	FBgn0031253	252.222	0.815936	0.295203	2.76398	0.00571003	0.0273855
124	FBgn0031216	76.1664	-0.70159	0.197795	-3.54706	0.000389559	0.00336878
125	FBgn0001142	275.41	1.7741	0.299419	5.92516	3.11991388308292e-09	2.23692152606091e-07
126	FBgn0031229	311.526	0.493413	0.120156	4.10645	4.01782560471191e-05	0.000546754
127	FBgn0020622	723.932	-0.386132	0.146381	-2.63785	0.00834343	0.036718
128	FBgn0017457	582.523	0.8205	0.202129	4.05929	4.92212157516639e-05	0.000649842
129	FBgn0051973	10.4221	-1.52838	0.519652	-2.94116	0.00326981	0.018039
130	FBgn0036970	14.8198	-1.13321	0.4243	-2.67078	0.00756756	0.0341086
131	FBgn0036998	108.612	0.652792	0.226522	2.8818	0.00395412	0.0206711
132	FBgn0037001	1805.08	0.565163	0.216334	2.61245	0.00898959	0.0387278
133	FBgn0052425	987.067	0.33239	0.118972	2.79386	0.00520835	0.0255325
134	FBgn0037012	102.046	-0.542455	0.214587	-2.52791	0.0114745	0.0464844
135	FBgn0037007	527.536	-1.31438	0.305826	-4.2978	1.72499842664166e-05	0.000273631
136	FBgn0036990	169.896	0.515009	0.1728	2.98037	0.002879	0.0163017
137	FBgn0028978	86.1777	-0.782961	0.214388	-3.65207	0.000260133	0.00244231
138	FBgn0027565	188.48	0.455395	0.176514	2.57994	0.00988173	0.0417919
139	FBgn0037016	522.905	-0.775723	0.232748	-3.33289	0.000859489	0.00633032
140	FBgn0037024	592.797	1.34428	0.233436	5.75867	8.47782984898174e-09	5.0336522701105e-07
141	FBgn0011591	104.608	-0.655308	0.258192	-2.53807	0.0111467	0.0455466
142	FBgn0027055	476.344	0.521869	0.173556	3.00692	0.00263911	0.0152936
143	FBgn0037021	51.0743	1.22047	0.273433	4.46349	8.06345561347346e-06	0.000148011
144	FBgn0001320	18.6714	-1.08173	0.413601	-2.6154	0.00891231	0.0384884
145	FBgn0014143	5.21362	2.72739	0.974973	2.7974	0.00515163	0.0253011
146	FBgn0037063	303.924	0.515871	0.19509	2.64427	0.00818672	0.0362384
147	FBgn0037130	10.1723	-1.32521	0.43116	-3.07359	0.00211497	0.0128961
148	FBgn0000045	2.75055	3.98633	1.36152	2.92785	0.00341313	0.0186024
149	FBgn0037150	82.486	-0.717536	0.236611	-3.03256	0.00242492	0.0142702
150	FBgn0037163	41.6281	-0.788125	0.280961	-2.80511	0.00502998	0.0248992
151	FBgn0004449	141.507	-0.514551	0.150967	-3.40836	0.000653548	0.00508858
152	FBgn0052452	84.194	1.45021	0.305171	4.75213	2.01281011258691e-06	4.75381019479415e-05
153	FBgn0037185	12.9148	-1.42866	0.429376	-3.3273	0.000876917	0.00643193
154	FBgn0037186	22.9732	1.1836	0.373224	3.17129	0.00151765	0.00990151
155	FBgn0053169	221.906	1.2253	0.322594	3.79828	0.000145701	0.00155473
156	FBgn0037202	124.734	0.811246	0.288602	2.81096	0.00493946	0.0245082
157	FBgn0037203	358.707	2.5551	0.433576	5.89309	3.79038031490703e-09	2.62129487357527e-07
158	FBgn0037205	54.1545	-0.757679	0.292839	-2.58736	0.00967152	0.0410499
159	FBgn0020518	58.2858	-2.05328	0.25872	-7.93631	2.08288175144329e-15	1.10684336271696e-12
160	FBgn0037199	314.389	-0.44946	0.157225	-2.85871	0.00425368	0.0218608
161	FBgn0037405	79.0588	5.94294	1.75004	3.39589	0.00068406	0.00527234
162	FBgn0027527	1.37485	-4.59453	1.51775	-3.0272	0.00246827	0.0144666
163	FBgn0026077	16.1088	-1.43436	0.529054	-2.71118	0.00670434	0.0311016
164	FBgn0028690	1769.44	0.29837	0.112835	2.6443	0.00818593	0.0362384
165	FBgn0037379	123.82	1.19173	0.203358	5.86026	4.62138024595388e-09	3.03185365765419e-07
166	FBgn0028436	92.2622	1.05567	0.31176	3.38617	0.000708751	0.00541914
167	FBgn0029088	75.0082	0.810502	0.286374	2.83022	0.00465162	0.0233636
168	FBgn0037382	223.709	0.710034	0.238129	2.98172	0.00286631	0.0162557
169	FBgn0037372	150.398	-0.519956	0.169076	-3.07527	0.0021031	0.0128458
170	FBgn0011715	392.393	1.25074	0.316076	3.95708	7.58713173114544e-05	0.000931621
171	FBgn0037347	45.6759	-0.934073	0.257829	-3.62284	0.000291384	0.00267198
172	FBgn0037368	72.0919	1.23359	0.297031	4.15309	3.28015809917127e-05	0.000466063
173	FBgn0037369	145.659	0.527191	0.171514	3.07375	0.00211385	0.0128961
174	FBgn0037364	33.8233	1.71489	0.448394	3.82451	0.000131033	0.00142686
175	FBgn0027951	188.834	0.437867	0.163557	2.67715	0.0074251	0.0336376
176	FBgn0037350	71.087	1.62532	0.346115	4.69591	2.65428389363985e-06	5.93889036244302e-05
177	FBgn0037342	240.75	1.05682	0.29793	3.54721	0.000389334	0.00336878
178	FBgn0037328	5970.31	-0.805133	0.217355	-3.70423	0.000212037	0.00206935
179	FBgn0037315	154.791	-0.638964	0.17229	-3.70865	0.000208367	0.00204292
180	FBgn0037290	12.8941	3.46124	1.04477	3.31293	0.00092325	0.00670239
181	FBgn0004183	345.165	-1.74765	0.318481	-5.48744	4.077975254038e-08	1.8959285909679e-06
182	FBgn0022981	174.521	1.9201	0.313841	6.11808	9.47074642312659e-10	7.92559787283381e-08
183	FBgn0037279	97.6171	-0.985419	0.315101	-3.12731	0.00176415	0.0112205
184	FBgn0037282	122.239	-0.518233	0.206884	-2.50494	0.0122471	0.0488782
185	FBgn0037270	2006.42	0.726766	0.251999	2.884	0.00392656	0.0205776
186	FBgn0037261	375.135	0.445856	0.119125	3.74274	0.000182022	0.00184541
187	FBgn0037239	93.2359	0.619506	0.247722	2.50081	0.0123909	0.0493407
188	FBgn0037240	134.083	-0.582366	0.155048	-3.75603	0.00017263	0.00176415
189	FBgn0037236	107.189	0.670016	0.203047	3.29981	0.000967511	0.00692905
190	FBgn0000299	4766.44	1.52223	0.204607	7.43977	1.00862877092609e-13	3.45796986367822e-11
191	FBgn0031681	217.327	0.626979	0.14116	4.44162	8.92854047409729e-06	0.000161108
192	FBgn0028694	1340.82	0.461445	0.144663	3.18979	0.00142378	0.00942212
193	FBgn0031677	788.853	1.08191	0.257464	4.20216	2.64380025518389e-05	0.000391529
194	FBgn0022023	2934.75	0.792931	0.303382	2.61363	0.00895848	0.0386407
195	FBgn0016075	2832.44	1.65593	0.191293	8.65651	4.86417655781874e-18	8.61607807608293e-15
196	FBgn0053113	1215.71	-0.858962	0.204942	-4.19125	2.77426166124377e-05	0.000407813
197	FBgn0031696	102.891	-0.700158	0.196591	-3.5615	0.000368749	0.00323372
198	FBgn0016076	87.6565	-0.821675	0.303477	-2.70754	0.00677846	0.0313497
199	FBgn0003716	29.3216	-0.792379	0.311044	-2.54748	0.0108503	0.0446101
200	FBgn0000318	219.024	0.42733	0.16716	2.55641	0.0105757	0.0438802
201	FBgn0031717	102.272	-1.02701	0.2249	-4.56652	4.95891246325348e-06	9.86953589128427e-05
202	FBgn0051646	2.41676	3.47969	1.32097	2.63419	0.00843394	0.0370091
203	FBgn0031716	4.83524	-2.07226	0.707024	-2.93096	0.00337917	0.0184742
204	FBgn0031760	25.028	-1.68409	0.46439	-3.62645	0.000287347	0.00264868
205	FBgn0031776	170.816	0.772457	0.285552	2.70513	0.00682773	0.0314953
206	FBgn0031771	335.67	0.521588	0.189815	2.74788	0.00599819	0.0285997
207	FBgn0029161	25.937	-0.855422	0.26666	-3.20791	0.00133704	0.00896533
208	FBgn0031764	182.188	0.977875	0.299626	3.26365	0.00109987	0.00771579
209	FBgn0031759	308.799	-0.607798	0.172636	-3.5207	0.000430416	0.00366544
210	FBgn0000308	6611.42	-0.650822	0.247422	-2.63042	0.00852797	0.0372579
211	FBgn0031756	205.04	-0.563967	0.175798	-3.20804	0.00133644	0.00896533
212	FBgn0003979	73921.8	-0.759341	0.262291	-2.89503	0.00379122	0.0200963
213	FBgn0043854	21.7514	1.92273	0.484108	3.97169	7.13659336828506e-05	0.000886071
214	FBgn0031824	121.794	1.58089	0.250471	6.31166	2.76062032188956e-10	2.7426822685835e-08
215	FBgn0031801	175.303	1.82882	0.704033	2.59764	0.00938677	0.0400814
216	FBgn0031836	285.867	-0.602197	0.180428	-3.33761	0.000845022	0.00624106
217	FBgn0000351	18.03	1.56576	0.472412	3.3144	0.000918389	0.00667622
218	FBgn0028990	261.501	0.707251	0.221287	3.19608	0.00139306	0.00924764
219	FBgn0051635	312.819	-0.320629	0.116655	-2.74852	0.00598645	0.0285566
220	FBgn0031837	45.1914	-2.47703	0.395237	-6.26719	3.67632756628542e-10	3.45769994464438e-08
221	FBgn0031832	89.3203	0.696313	0.249669	2.78894	0.00528807	0.0257887
222	FBgn0031860	16.3447	1.43299	0.556633	2.57438	0.0100419	0.0422843
223	FBgn0017551	80.4638	0.873545	0.273915	3.18911	0.00142711	0.00942655
224	FBgn0004838	19750.4	0.928108	0.248853	3.72954	0.000191829	0.00191793
225	FBgn0020616	21.1352	-1.06504	0.373587	-2.85086	0.00436013	0.0222465
226	FBgn0016978	327.866	0.636854	0.132303	4.81359	1.48240930751621e-06	3.67222863789833e-05
227	FBgn0031871	354.887	0.874985	0.282993	3.0919	0.00198881	0.0123176
228	FBgn0042092	301.284	0.893894	0.158093	5.65422	1.56558376395108e-08	8.19656366663648e-07
229	FBgn0031865	116.214	3.41139	0.408767	8.34558	7.08658256827337e-17	6.27634996130078e-14
230	FBgn0031897	113.298	-1.20871	0.25795	-4.68584	2.78809973929372e-06	6.22519412378438e-05
231	FBgn0031896	396.923	-0.809279	0.153238	-5.28119	1.28345535088971e-07	4.90667750692655e-06
232	FBgn0031907	34.9298	-1.61757	0.377937	-4.27999	1.86898427148442e-05	0.000293406
233	FBgn0031914	788.343	-0.981707	0.274039	-3.58236	0.000340504	0.00303597
234	FBgn0031913	747.995	-1.65334	0.235911	-7.00833	2.41181529371968e-12	4.41944361062978e-10
235	FBgn0031948	19.085	1.39496	0.41848	3.33339	0.000857939	0.00632328
236	FBgn0031942	29.1438	5.22499	1.02715	5.08687	3.64028635903453e-07	1.16885085872565e-05
237	FBgn0031968	51.9627	-0.718975	0.268769	-2.67507	0.00747146	0.0337614
238	FBgn0031979	91.8849	0.906045	0.310408	2.91889	0.00351281	0.0189802
239	FBgn0011230	214.382	-0.714234	0.195401	-3.65522	0.000256957	0.0024189
240	FBgn0031980	14346.9	-0.327807	0.130242	-2.51691	0.011839	0.0474989
241	FBgn0031961	32.1821	2.94351	0.573442	5.13305	2.85077044892236e-07	9.58797099086926e-06
242	FBgn0031988	102.284	-0.479888	0.184982	-2.59424	0.0094801	0.0404149
243	FBgn0032014	224.357	1.89731	0.264564	7.17148	7.4192601828867e-13	1.67769994093021e-10
244	FBgn0051901	36.5108	3.37973	0.728753	4.63769	3.5231638120353e-06	7.42940178458556e-05
245	FBgn0032015	198.089	-0.482129	0.187369	-2.57315	0.0100778	0.0423421
246	FBgn0032006	348.546	-0.491866	0.141883	-3.46671	0.000526869	0.00429744
247	FBgn0031992	393.617	0.744643	0.256804	2.89966	0.0037357	0.0198515
248	FBgn0032036	47.1072	-1.36462	0.346938	-3.93331	8.3783498499494e-05	0.00101188
249	FBgn0041717	260.063	-1.44462	0.399126	-3.61946	0.000295219	0.00270016
250	FBgn0027932	2501.38	-1.06003	0.229022	-4.62851	3.68312649189001e-06	7.72076298931106e-05
251	FBgn0051897	20.009	-1.88261	0.484122	-3.88871	0.000100778	0.00114796
252	FBgn0016122	171.519	1.02794	0.402115	2.55635	0.0105778	0.0438802
253	FBgn0028394	82.2237	-0.98499	0.236216	-4.16988	3.04761026152046e-05	0.000441281
254	FBgn0032051	511.482	0.808302	0.194253	4.16108	3.16744456033811e-05	0.000452468
255	FBgn0027490	58.5243	1.03959	0.242637	4.28455	1.83108597746814e-05	0.000288308
256	FBgn0032042	190.136	0.845367	0.237883	3.55371	0.000379841	0.00330356
257	FBgn0014417	35.032	1.00487	0.380359	2.6419	0.00824423	0.0363869
258	FBgn0032061	26.9192	-2.73982	0.470779	-5.81976	5.89309135295303e-09	3.72808183923719e-07
259	FBgn0032068	9.97917	-2.33722	0.836922	-2.79264	0.00522799	0.0255815
260	FBgn0032066	2.90199	-4.02202	1.37304	-2.92929	0.00339739	0.0185527
261	FBgn0003209	151.699	-0.640703	0.235198	-2.7241	0.00644778	0.0301748
262	FBgn0004914	272.941	-0.726629	0.13549	-5.36298	8.18608609292038e-08	3.3333993484888e-06
263	FBgn0052982	26.7574	-0.746158	0.291227	-2.56212	0.0104036	0.043437
264	FBgn0013746	92.6235	-0.580861	0.226718	-2.56204	0.0104058	0.043437
265	FBgn0011705	113.213	1.76737	0.399543	4.42346	9.71305381732365e-06	0.000171956
266	FBgn0032078	163.058	0.529017	0.203112	2.60455	0.00919942	0.0395001
267	FBgn0010314	97.4456	0.831102	0.27154	3.0607	0.00220817	0.0133616
268	FBgn0012036	1574.05	0.993442	0.148032	6.71098	1.93321751286175e-11	2.70345206930193e-09
269	FBgn0032105	150.98	0.55529	0.219643	2.52814	0.0114667	0.0464792
270	FBgn0032127	518.738	6.58646	1.42062	4.63632	3.54663865310756e-06	7.46409417925289e-05
271	FBgn0032138	1015.83	0.511909	0.198434	2.57974	0.00988745	0.0417994
272	FBgn0000273	711.46	-0.818264	0.184993	-4.42322	9.72391050021887e-06	0.000171956
273	FBgn0004868	1309.63	-0.506237	0.180684	-2.80177	0.00508224	0.0250878
274	FBgn0025881	24.9784	-1.65507	0.524099	-3.15793	0.00158892	0.0103033
275	FBgn0063389	13.6471	-2.98724	0.660675	-4.52149	6.14044649274978e-06	0.000118012
276	FBgn0063392	40.9013	-1.69617	0.328412	-5.16476	2.40749461800653e-07	8.28053488678752e-06
277	FBgn0063391	31.7326	-2.09229	0.313821	-6.66712	2.60870499205539e-11	3.50953375386894e-09
278	FBgn0027600	7.66853	3.55439	0.909705	3.90719	9.33751860388687e-05	0.00108696
279	FBgn0032194	210.676	1.18079	0.267903	4.40753	1.04553947440975e-05	0.000180977
280	FBgn0051755	79.7518	-0.566468	0.224545	-2.52274	0.0116445	0.0469134
281	FBgn0004419	1886.56	1.47302	0.21172	6.95739	3.46638836628735e-12	5.94206057369386e-10
282	FBgn0051717	163.34	-0.428497	0.171172	-2.50331	0.0123036	0.0490851
283	FBgn0032217	220.588	0.384189	0.131462	2.92243	0.00347309	0.0188519
284	FBgn0032222	197.166	0.810676	0.165304	4.90415	9.38343129424008e-07	2.53114486789806e-05
285	FBgn0032223	88.9565	-0.652121	0.210444	-3.09879	0.00194314	0.0121053
286	FBgn0019932	82.1437	-0.828183	0.176243	-4.6991	2.61308323530825e-06	5.85903979427343e-05
287	FBgn0032229	406.705	-0.389838	0.130087	-2.99675	0.00272878	0.015668
288	FBgn0032230	6.29857	-1.49343	0.576018	-2.59267	0.00952328	0.0405503
289	FBgn0032236	582.826	1.2396	0.28161	4.40185	1.07333749760651e-05	0.000183991
290	FBgn0003942	16005.1	-0.257092	0.0910219	-2.8245	0.00473542	0.0236838
291	FBgn0027611	384.28	-0.624738	0.240258	-2.60028	0.0093148	0.0398863
292	FBgn0032258	10.4829	-1.87435	0.536398	-3.49433	0.000475259	0.00395454
293	FBgn0027568	128.694	-0.633988	0.192728	-3.28954	0.00100351	0.00713674
294	FBgn0032228	90.0444	-0.971178	0.260291	-3.73112	0.000190632	0.00190956
295	FBgn0011703	637.269	0.74379	0.174468	4.2632	2.01522012819395e-05	0.000310853
296	FBgn0032216	1166.49	0.345384	0.137144	2.5184	0.0117889	0.0473233
297	FBgn0032210	123.184	-0.741135	0.244765	-3.02794	0.00246224	0.0144419
298	FBgn0000229	110.628	-0.71156	0.259155	-2.74569	0.00603831	0.0287234
299	FBgn0024248	20.3239	-1.38456	0.332565	-4.16328	3.13712462967826e-05	0.00044874
300	FBgn0032264	192.396	-2.06908	0.407981	-5.07151	3.94669539215048e-07	1.24482118000392e-05
301	FBgn0032293	98.4625	0.503681	0.195939	2.57061	0.0101521	0.0425627
302	FBgn0032292	312.016	0.692293	0.249221	2.77783	0.00547224	0.0264479
303	FBgn0027363	96.4617	-0.76217	0.235567	-3.23548	0.0012144	0.0083226
304	FBgn0015756	7991.84	-0.470652	0.16401	-2.86965	0.00410921	0.0212622
305	FBgn0010612	2596.38	-0.252273	0.0950628	-2.65376	0.00796012	0.0354866
306	FBgn0032358	58.2585	-0.722099	0.265353	-2.72128	0.00650297	0.0303662
307	FBgn0032346	151.638	0.669392	0.253065	2.64514	0.00816578	0.036191
308	FBgn0032341	179.442	-0.51816	0.175362	-2.9548	0.00312871	0.0174003
309	FBgn0028490	291.625	-0.804073	0.238763	-3.36767	0.000758067	0.00570995
310	FBgn0015400	16.1325	-1.22288	0.391854	-3.12075	0.00180392	0.0113984
311	FBgn0032374	200.764	1.03652	0.248277	4.17484	2.98200123428081e-05	0.000432961
312	FBgn0032375	289.481	-1.06181	0.207921	-5.10681	3.27635692963125e-07	1.07472597062102e-05
313	FBgn0032378	225.559	-0.682393	0.194089	-3.51588	0.000438293	0.00371466
314	FBgn0032382	76.0778	0.799361	0.233063	3.42981	0.000604007	0.00481046
315	FBgn0010497	123.639	1.3978	0.26033	5.36934	7.9024775971917e-08	3.2936287020766e-06
316	FBgn0032399	20.0751	-1.07181	0.355889	-3.01164	0.00259844	0.0150995
317	FBgn0032398	278.999	0.756598	0.239721	3.15617	0.00159858	0.0103469
318	FBgn0027081	659.122	-0.815577	0.167152	-4.87925	1.06487896996791e-06	2.79772645106002e-05
319	FBgn0032421	97.5675	-0.676416	0.267945	-2.52446	0.0115876	0.0467553
320	FBgn0000114	2458.95	1.12392	0.204372	5.4994	3.81087097618092e-08	1.78422628787889e-06
321	FBgn0051862	39.8785	7.12579	1.60397	4.4426	8.8877051139174e-06	0.000160917
322	FBgn0032422	400.088	1.8526	0.266206	6.95928	3.42025475615015e-12	5.94206057369386e-10
323	FBgn0032433	4.62131	-2.34664	0.902126	-2.60123	0.00928899	0.0397918
324	FBgn0015399	380.328	-1.17761	0.14392	-8.18236	2.78338982492462e-16	2.27552823533068e-13
325	FBgn0032449	16.3546	1.86266	0.471453	3.95089	7.78603654240056e-05	0.000952244
326	FBgn0004192	158.96	-2.04336	0.314403	-6.49918	8.07615816772394e-11	9.03509568490211e-09
327	FBgn0032486	37.0088	0.740942	0.262982	2.81746	0.00484056	0.0240963
328	FBgn0027586	69.9465	-1.81419	0.403325	-4.49809	6.85667856769219e-06	0.000128297
329	FBgn0003935	327.91	-2.27597	0.671361	-3.39008	0.00069873	0.00535793
330	FBgn0032509	895.31	-0.257737	0.100938	-2.55341	0.0106673	0.0441306
331	FBgn0032487	162.075	0.616048	0.208623	2.95292	0.00314785	0.0174793
332	FBgn0032485	109.403	0.686191	0.228756	2.99966	0.00270281	0.0155525
333	FBgn0004191	124.729	-2.14362	0.289312	-7.40936	1.26912327800643e-13	3.87565896876488e-11
334	FBgn0032475	183.688	0.665988	0.19447	3.42463	0.00061564	0.00487518
335	FBgn0032521	73.2469	-0.759864	0.201461	-3.77177	0.000162091	0.00167905
336	FBgn0023407	131.773	-0.713215	0.158124	-4.51049	6.46778774278259e-06	0.000123189
337	FBgn0032523	29.4663	3.11418	0.748638	4.15979	3.18534258905321e-05	0.000454414
338	FBgn0003983	75485.7	-1.01191	0.245646	-4.11938	3.79886740294483e-05	0.000522307
339	FBgn0032519	2.67936	-4.19358	1.20728	-3.47357	0.000513574	0.00420513
340	FBgn0032516	118.957	-0.585122	0.234541	-2.49476	0.0126043	0.0499329
341	FBgn0028919	136.826	1.13199	0.308643	3.66762	0.000244819	0.00232316
342	FBgn0026373	114.922	0.766254	0.240584	3.18498	0.00144766	0.00952132
343	FBgn0012037	242.136	-1.16652	0.230907	-5.05191	4.37420988072977e-07	1.34361568243919e-05
344	FBgn0019890	214.023	-0.415242	0.150422	-2.76051	0.00577112	0.0276037
345	FBgn0027348	206.569	1.05148	0.246974	4.25744	2.06776896774224e-05	0.000318035
346	FBgn0052971	168.642	-2.00774	0.351086	-5.71866	1.07365678845512e-08	6.12639981795922e-07
347	FBgn0028916	26.2904	1.3243	0.348901	3.79563	0.000147268	0.00156969
348	FBgn0028912	1.58092	-3.87217	1.31082	-2.954	0.0031368	0.0174362
349	FBgn0028886	60.5557	2.39628	0.617583	3.88009	0.000104419	0.00117934
350	FBgn0001978	256.554	1.10019	0.291252	3.77744	0.000158446	0.00165094
351	FBgn0028516	74.4858	2.5153	0.444151	5.66316	1.48614148017012e-08	7.93704103077791e-07
352	FBgn0028852	13.8512	-3.82268	0.961245	-3.9768	6.98484633453652e-05	0.000870296
353	FBgn0001990	39.6002	0.731395	0.262198	2.78948	0.00527932	0.0257615
354	FBgn0001987	45.6148	-1.24768	0.328211	-3.80146	0.000143846	0.00153802
355	FBgn0003936	140.013	-1.73798	0.428772	-4.05338	5.04826034301595e-05	0.000662382
356	FBgn0028863	113.521	-1.20308	0.315088	-3.81823	0.000134412	0.00145471
357	FBgn0014092	102.917	-0.619988	0.190396	-3.2563	0.00112874	0.00787332
358	FBgn0028899	15.045	-2.16506	0.512835	-4.22174	2.42421775310463e-05	0.000364592
359	FBgn0000250	579.865	0.550063	0.180128	3.05374	0.00226011	0.0135347
360	FBgn0020416	90.3591	-2.14564	0.301325	-7.1207	1.07378563008678e-12	2.28243873531247e-10
361	FBgn0020415	133.367	-0.723907	0.262062	-2.76235	0.00573877	0.0274861
362	FBgn0028523	11.2485	-1.32958	0.433704	-3.06564	0.00217202	0.0131985
363	FBgn0032600	305.207	-0.491007	0.129807	-3.78261	0.000155195	0.00162664
364	FBgn0051781	128.133	-0.958263	0.326382	-2.93602	0.0033245	0.0182599
365	FBgn0032596	1108.79	0.390061	0.150563	2.59069	0.00957838	0.0407196
366	FBgn0062978	155.393	-0.814461	0.151723	-5.36808	7.95792678908294e-08	3.29516507713297e-06
367	FBgn0020503	296.762	-0.67018	0.237541	-2.82132	0.00478259	0.0238412
368	FBgn0032646	302.95	0.579758	0.145895	3.97379	7.07381333433383e-05	0.000879304
369	FBgn0032634	266.018	-0.513107	0.155197	-3.30616	0.000945845	0.00681522
370	FBgn0032656	66.4628	1.0249	0.261214	3.92359	8.72388369244265e-05	0.00103661
371	FBgn0041184	89.7033	-0.713952	0.280097	-2.54894	0.010805	0.0445273
372	FBgn0032660	3.24872	-3.32381	1.30282	-2.55125	0.0107337	0.0442675
373	FBgn0000636	1768.54	-0.80245	0.267952	-2.99475	0.00274672	0.0157455
374	FBgn0032680	13.6158	-1.67786	0.439236	-3.81995	0.000133479	0.00144609
375	FBgn0032690	100.711	-0.56941	0.21443	-2.65546	0.00792	0.0353778
376	FBgn0032691	39.9575	-0.784579	0.285792	-2.74528	0.00604594	0.0287243
377	FBgn0032683	10.4631	-1.62892	0.601767	-2.7069	0.0067914	0.0313958
378	FBgn0032703	288.846	0.390117	0.113431	3.43924	0.000583344	0.00466851
379	FBgn0015808	295.034	-0.409171	0.143163	-2.85808	0.00426214	0.0218831
380	FBgn0032704	628.716	-0.451724	0.130641	-3.45776	0.00054469	0.00440896
381	FBgn0005617	118.931	0.5383	0.195765	2.74972	0.00596459	0.0284651
382	FBgn0015553	63.5848	1.21155	0.345654	3.5051	0.000456441	0.00383483
383	FBgn0032740	42.0482	-1.32946	0.337516	-3.93894	8.18415259847734e-05	0.000992936
384	FBgn0032748	125.769	0.563203	0.173442	3.24721	0.00116544	0.00807975
385	FBgn0032750	57.9195	1.33335	0.232351	5.73851	9.55109588608316e-09	5.57742016908197e-07
386	FBgn0010300	706.058	0.477132	0.168397	2.83338	0.00460584	0.023186
387	FBgn0002031	977.713	0.680406	0.0959154	7.09381	1.30467988526424e-12	2.61625241897893e-10
388	FBgn0032727	530.203	-0.925424	0.278864	-3.31855	0.00090485	0.00659585
389	FBgn0032783	406.916	2.21313	0.456063	4.85268	1.21801962518274e-06	3.1420176156413e-05
390	FBgn0024245	55.662	0.794372	0.296177	2.68209	0.00731636	0.0332585
391	FBgn0010097	89.6109	1.1529	0.321339	3.58778	0.000333499	0.00298353
392	FBgn0032788	214.634	4.09301	1.13244	3.61431	0.000301144	0.00273632
393	FBgn0002044	688.85	0.515131	0.185038	2.78391	0.00537071	0.0260223
394	FBgn0053116	97.6082	0.881913	0.298238	2.95708	0.00310572	0.0173192
395	FBgn0032797	21.6406	-1.74876	0.531535	-3.29002	0.00100181	0.00713142
396	FBgn0003931	112.921	-1.84445	0.405178	-4.55218	5.30919576953174e-06	0.000104687
397	FBgn0043021	38.5981	-1.621	0.548213	-2.95689	0.00310761	0.0173192
398	FBgn0032833	4801.05	0.580881	0.227683	2.55128	0.010733	0.0442675
399	FBgn0014000	103.275	0.9116	0.304097	2.99772	0.00272006	0.0156263
400	FBgn0003922	19.7346	-2.69346	0.466624	-5.77222	7.82335137905963e-09	4.73755078481623e-07
401	FBgn0043022	209.929	-2.42551	0.458738	-5.28735	1.24101745310276e-07	4.7950547132601e-06
402	FBgn0032821	89.5375	-0.732167	0.292801	-2.50056	0.0123997	0.0493572
403	FBgn0032820	259.016	0.762053	0.22826	3.33852	0.000842249	0.00622924
404	FBgn0032818	137.255	0.485212	0.184687	2.62721	0.00860888	0.0375904
405	FBgn0032849	255.03	0.49529	0.124339	3.98337	6.79436218018482e-05	0.000852544
406	FBgn0032880	288.38	-0.795736	0.215987	-3.68419	0.00022943	0.00219476
407	FBgn0032876	31.2191	0.877911	0.297092	2.95501	0.00312657	0.0173975
408	FBgn0032869	21.4243	1.1837	0.469075	2.52347	0.0116202	0.0468535
409	FBgn0000251	164.335	2.80045	0.447112	6.26341	3.76638717062204e-10	3.48085663189319e-08
410	FBgn0032884	601.154	0.605448	0.17671	3.42622	0.000612035	0.00485426
411	FBgn0032901	102.134	-2.03057	0.274257	-7.40392	1.32222491074017e-13	3.90350176426293e-11
412	FBgn0032891	10.7026	-1.63635	0.552533	-2.96154	0.00306107	0.0171678
413	FBgn0010100	491.225	0.416828	0.148543	2.80611	0.00501439	0.0248432
414	FBgn0003930	735.17	-2.46158	0.30383	-8.10182	5.41431026423383e-16	3.83621929921848e-13
415	FBgn0051988	5.84013	-3.72807	0.850824	-4.38172	1.17746398604479e-05	0.000198322
416	FBgn0024371	121.093	0.769249	0.203265	3.78447	0.000154038	0.001617
417	FBgn0032943	71.9637	-0.565847	0.193759	-2.92037	0.00349617	0.0189385
418	FBgn0032940	472.95	-0.401731	0.159816	-2.51371	0.0119469	0.0478416
419	FBgn0015576	58.5661	-0.834983	0.295516	-2.82551	0.0047205	0.0236227
420	FBgn0043853	25.7662	-1.57741	0.478756	-3.29481	0.000984898	0.00704408
421	FBgn0037491	120.273	0.577752	0.210943	2.7389	0.00616446	0.0291912
422	FBgn0014863	202.211	-0.546116	0.189314	-2.88471	0.0039178	0.0205461
423	FBgn0037468	1967.93	-0.556444	0.138231	-4.02545	5.68654634134347e-05	0.000729995
424	FBgn0051485	28.8724	-3.1454	0.550088	-5.71799	1.07794200786448e-08	6.12639981795922e-07
425	FBgn0000166	49.7389	2.36152	0.427966	5.518	3.42873411598492e-08	1.6414678461571e-06
426	FBgn0026566	571.207	0.874829	0.289076	3.02629	0.00247571	0.0144969
427	FBgn0037429	46.5106	1.85724	0.400169	4.64114	3.46493443474589e-06	7.36506463449587e-05
428	FBgn0037435	47.9082	1.15051	0.354457	3.24585	0.00117102	0.00810791
429	FBgn0037447	371.297	-0.953784	0.370548	-2.57398	0.0100536	0.0423167
430	FBgn0037443	452.553	-1.20881	0.215191	-5.61738	1.93877734379988e-08	9.88356399994407e-07
431	FBgn0051472	187.244	0.703887	0.183552	3.8348	0.000125665	0.00137687
432	FBgn0014930	158.738	-0.688028	0.143796	-4.78474	1.71211629759824e-06	4.17404143360248e-05
433	FBgn0037529	4.48426	-1.91291	0.675514	-2.83179	0.0046289	0.0232825
434	FBgn0037520	20.2395	2.7258	0.644108	4.2319	2.31728177345078e-05	0.000352333
435	FBgn0011963	1.88183	-3.67842	1.38727	-2.65155	0.00801231	0.0356744
436	FBgn0037537	47.8741	-0.712916	0.233407	-3.05438	0.00225523	0.0135281
437	FBgn0014861	352.927	0.802861	0.201586	3.98273	6.81274292007093e-05	0.000853842
438	FBgn0037566	65.6034	0.632197	0.252321	2.50553	0.0122269	0.0488155
439	FBgn0037577	973.259	1.27326	0.405633	3.13895	0.00169552	0.010862
440	FBgn0037569	164.284	1.23089	0.369467	3.33153	0.000863713	0.00635702
441	FBgn0037565	77.3117	-1.11708	0.297123	-3.75966	0.000170142	0.00174544
442	FBgn0037561	98.2475	0.632142	0.204617	3.08939	0.00200565	0.0124003
443	FBgn0037607	1259.79	0.54373	0.201109	2.70366	0.00685801	0.0316212
444	FBgn0012026	6.50392	-3.59881	0.769124	-4.67911	2.88127897296333e-06	6.36636859140422e-05
445	FBgn0037601	13.0653	-2.24823	0.597609	-3.76204	0.000168533	0.00173552
446	FBgn0051450	530.811	0.612808	0.170262	3.59921	0.000319184	0.00287096
447	FBgn0051453	338.483	0.969293	0.292713	3.31141	0.000928267	0.00672503
448	FBgn0037617	178.959	0.861686	0.299075	2.88117	0.003962	0.0206818
449	FBgn0037632	2727.77	0.535138	0.158647	3.37313	0.000743187	0.00562934
450	FBgn0037637	507.111	-0.474417	0.12687	-3.73939	0.000184465	0.00186359
451	FBgn0037627	10.2841	3.68454	1.14835	3.20856	0.00133403	0.0089621
452	FBgn0037652	316.985	0.494169	0.124033	3.98417	6.77177231850866e-05	0.000850714
453	FBgn0003165	791.179	-0.632216	0.177263	-3.56654	0.000361725	0.00319159
454	FBgn0010222	311.185	-0.562551	0.143859	-3.91043	9.21316260936818e-05	0.0010772
455	FBgn0026380	1916.02	0.546202	0.176044	3.10265	0.00191794	0.0119764
456	FBgn0037647	50.5757	-0.944872	0.301946	-3.12928	0.00175236	0.0111588
457	FBgn0037686	4367.94	-0.452058	0.178612	-2.53094	0.0113756	0.0462333
458	FBgn0037707	145.549	0.538827	0.164725	3.27107	0.00107143	0.00754616
459	FBgn0037722	102.496	0.693005	0.172786	4.01077	6.05200585183726e-05	0.000772157
460	FBgn0037723	144.854	1.23236	0.225833	5.45695	4.84389474785942e-08	2.13613748465767e-06
461	FBgn0069242	1247	0.685996	0.26846	2.5553	0.0106095	0.0439602
462	FBgn0003334	36.0074	0.946332	0.313735	3.01634	0.00255848	0.014924
463	FBgn0037715	146.829	0.818108	0.189146	4.32527	1.52344729988117e-05	0.000245693
464	FBgn0037710	101.235	0.688534	0.195155	3.52813	0.0004185	0.00356968
465	FBgn0037705	310.978	-0.70848	0.188347	-3.76157	0.000168849	0.00173552
466	FBgn0014023	342.754	1.03783	0.283811	3.65678	0.000255408	0.00240645
467	FBgn0005777	266.085	0.48055	0.15084	3.18584	0.00144336	0.00950934
468	FBgn0037757	243.468	1.07143	0.293242	3.65376	0.000258428	0.00242886
469	FBgn0037770	110.769	1.62151	0.334994	4.84042	1.29566175765539e-06	3.30290439827793e-05
470	FBgn0037742	50.795	-1.0154	0.291504	-3.48331	0.000495256	0.00409298
471	FBgn0051477	210.162	-2.50714	0.736424	-3.40448	0.000662899	0.00515006
472	FBgn0028734	711.555	0.548765	0.106234	5.16561	2.39656544219026e-07	8.26970698688249e-06
473	FBgn0037779	226.605	0.72031	0.259702	2.7736	0.00554393	0.0267336
474	FBgn0040078	451.484	0.415285	0.129637	3.20345	0.00135793	0.00907104
475	FBgn0037807	18.9733	1.04071	0.387736	2.68408	0.00727303	0.0330756
476	FBgn0011768	714.54	1.24839	0.215041	5.80534	6.42346892541052e-09	4.01580163172135e-07
477	FBgn0037834	367	0.580745	0.140117	4.14471	3.40245856497691e-05	0.000478324
478	FBgn0051272	38.4799	4.0554	1.37507	2.94923	0.00318567	0.017634
479	FBgn0004841	1.17766	-3.79534	1.45141	-2.61494	0.00892429	0.0385245
480	FBgn0037819	374.986	0.63852	0.199996	3.19266	0.0014097	0.00934055
481	FBgn0037818	15.1387	2.26716	0.867295	2.61406	0.00894746	0.0386089
482	FBgn0042094	125.117	-1.33567	0.215988	-6.18403	6.24858344739832e-10	5.48842519660739e-08
483	FBgn0020910	39490.9	1.44002	0.492498	2.92392	0.00345659	0.0187815
484	FBgn0037885	71.325	-0.610109	0.197093	-3.09553	0.00196461	0.0122176
485	FBgn0037891	680.108	0.369661	0.123926	2.98292	0.00285513	0.0162096
486	FBgn0037884	87.3603	1.34142	0.393116	3.41228	0.000644214	0.00502695
487	FBgn0026314	31.2735	3.2206	1.12669	2.85846	0.00425709	0.0218677
488	FBgn0037892	301.023	0.874981	0.315412	2.77409	0.00553571	0.0267061
489	FBgn0037906	132.994	-1.45193	0.280396	-5.17813	2.24121351879669e-07	7.88729048932822e-06
490	FBgn0037911	74.5019	0.802	0.297413	2.69659	0.00700532	0.0321659
491	FBgn0037926	140.896	0.65939	0.236299	2.79049	0.0052629	0.025705
492	FBgn0019624	3780.26	1.21832	0.367086	3.31889	0.000903761	0.00659243
493	FBgn0013276	6.0158	-1.7135	0.678093	-2.52694	0.0115063	0.0465506
494	FBgn0037973	169.09	1.09916	0.334347	3.28747	0.00101091	0.00717697
495	FBgn0037963	151.755	0.837576	0.292005	2.86836	0.00412608	0.021317
496	FBgn0037956	54.0648	-0.833905	0.300159	-2.77821	0.0054659	0.0264293
497	FBgn0037955	283.616	0.748005	0.181612	4.1187	3.81008590699766e-05	0.000523173
498	FBgn0037989	8.80254	-1.75427	0.516589	-3.39588	0.000684095	0.00527234
499	FBgn0038011	24.3843	5.91217	1.58831	3.7223	0.000197412	0.00196084
500	FBgn0038012	26.0509	-1.00593	0.377834	-2.66235	0.00775967	0.0348346
501	FBgn0038017	10.0099	-1.45691	0.562059	-2.5921	0.00953924	0.0405866
502	FBgn0082831	117.712	0.818543	0.287891	2.84324	0.00446578	0.0226442
503	FBgn0038043	1265.08	1.02224	0.202759	5.04166	4.61512621069041e-07	1.40190865930989e-05
504	FBgn0038049	426.808	0.641972	0.216007	2.97199	0.00295872	0.0166669
505	FBgn0038046	115.58	0.598727	0.195442	3.06345	0.002188	0.0132653
506	FBgn0038053	114.685	0.810228	0.245447	3.30103	0.000963312	0.00690823
507	FBgn0038057	121.648	0.720794	0.278133	2.59154	0.00955473	0.0406353
508	FBgn0038065	579.778	-0.541554	0.146356	-3.70025	0.000215385	0.00209626
509	FBgn0038074	5.65462	-3.73139	0.867232	-4.30264	1.68771268359477e-05	0.000268518
510	FBgn0038079	20.6174	-1.13823	0.375567	-3.03069	0.00243992	0.0143426
511	FBgn0002719	1266.99	0.807636	0.302585	2.66912	0.0076051	0.0342633
512	FBgn0026207	182.51	0.649058	0.197731	3.28254	0.00102877	0.00728917
513	FBgn0005671	1396.63	0.500428	0.123965	4.03685	5.41740876166948e-05	0.000701294
514	FBgn0052865	6.13878	-4.79441	1.0608	-4.5196	6.19574099323286e-06	0.000118646
515	FBgn0038088	261.196	-1.1777	0.223892	-5.26012	1.4395895318864e-07	5.48241511243555e-06
516	FBgn0038099	94.6674	0.969776	0.323132	3.00117	0.00268942	0.0154922
517	FBgn0003450	9.86769	1.7796	0.673864	2.6409	0.00826872	0.0364496
518	FBgn0038110	163.248	-0.674162	0.157705	-4.27484	1.91274876797088e-05	0.000298512
519	FBgn0052473	272.369	0.81149	0.16699	4.85953	1.17665149870448e-06	3.05756775751374e-05
520	FBgn0027610	195.942	-0.572997	0.164709	-3.47884	0.000503588	0.00414572
521	FBgn0044511	55.4578	-0.876786	0.30051	-2.91766	0.00352665	0.0190164
522	FBgn0038167	108.149	1.06281	0.303533	3.50147	0.000462702	0.00387389
523	FBgn0038179	81.6866	5.17345	1.20072	4.30862	1.64277313879085e-05	0.00026176
524	FBgn0038183	190.051	-0.800388	0.257228	-3.11158	0.00186086	0.0116887
525	FBgn0000454	4807.79	-1.74068	0.257488	-6.76022	1.37778504078149e-11	1.9787972180305e-09
526	FBgn0038168	322.693	1.39405	0.369453	3.77329	0.00016111	0.00167214
527	FBgn0016672	267.261	0.732457	0.194987	3.75644	0.000172346	0.00176293
528	FBgn0038198	29.1945	-1.10309	0.36859	-2.99273	0.00276498	0.0158053
529	FBgn0038207	7.64113	3.99176	1.21239	3.29248	0.000993073	0.00707873
530	FBgn0024321	151.452	-0.941958	0.261912	-3.59647	0.00032256	0.00289297
531	FBgn0051320	16.1543	-1.10011	0.400555	-2.74646	0.00602415	0.0287081
532	FBgn0020299	58.2888	-0.751965	0.29072	-2.58657	0.00969376	0.0411115
533	FBgn0013981	6712.29	-0.643081	0.164646	-3.90585	9.38941725587608e-05	0.00109061
534	FBgn0038251	328.529	1.05423	0.269223	3.91584	9.00914178182857e-05	0.00105917
535	FBgn0038252	526.985	1.32538	0.261971	5.05925	4.20917014902584e-07	1.30804270011247e-05
536	FBgn0003169	92.4162	0.597352	0.178095	3.35412	0.00079618	0.00595063
537	FBgn0038271	1544.15	0.466502	0.121274	3.84669	0.000119724	0.00132683
538	FBgn0038275	223.378	1.06911	0.268692	3.97895	6.92211832292914e-05	0.000865509
539	FBgn0038256	176.524	1.23386	0.185686	6.64487	3.03482664125258e-11	3.97045818075243e-09
540	FBgn0038286	821.918	0.844525	0.188473	4.48087	7.43385209684977e-06	0.000137643
541	FBgn0038307	340.489	0.845956	0.216433	3.90862	9.28240474510009e-05	0.00108234
542	FBgn0014879	687.799	0.386169	0.145743	2.64966	0.00805738	0.0357852
543	FBgn0038312	44.0744	-0.866832	0.309544	-2.80035	0.00510476	0.0251289
544	FBgn0038313	109.069	1.32171	0.306214	4.31628	1.58681531674155e-05	0.000253986
545	FBgn0000533	37.939	1.92416	0.412366	4.66615	3.06898647882137e-06	6.68385006084293e-05
546	FBgn0021750	51.0045	0.881311	0.250786	3.51419	0.000441094	0.00372947
547	FBgn0051301	257.236	0.417171	0.132126	3.15736	0.00159205	0.0103172
548	FBgn0038331	291.521	0.392899	0.144156	2.72551	0.00642024	0.0300857
549	FBgn0038337	46.9544	5.24456	1.18283	4.43389	9.25467951882714e-06	0.000166147
550	FBgn0038321	106.248	-1.50758	0.228577	-6.59549	4.23848778376054e-11	5.17777565124218e-09
551	FBgn0038318	183.48	0.572098	0.169123	3.38273	0.000717683	0.00547169
552	FBgn0038311	17.3574	-1.38054	0.462978	-2.98187	0.00286496	0.0162557
553	FBgn0038306	130.319	0.519109	0.180169	2.88123	0.00396129	0.0206818
554	FBgn0028984	617.724	1.02066	0.23318	4.37712	1.20257743101023e-05	0.000201275
555	FBgn0038369	306.727	-0.528766	0.117091	-4.51584	6.30650393048932e-06	0.000120451
556	FBgn0003483	157.206	-0.629681	0.170462	-3.69396	0.000220786	0.00213344
557	FBgn0038387	199.064	0.318754	0.127786	2.49444	0.0126155	0.0499545
558	FBgn0022787	85.4877	-0.616208	0.195824	-3.14673	0.00165105	0.0106026
559	FBgn0010379	287.021	-0.655362	0.216652	-3.02495	0.00248672	0.0145453
560	FBgn0027657	562.984	0.647766	0.22061	2.93625	0.00332206	0.0182599
561	FBgn0063649	517.943	-0.617266	0.217061	-2.84374	0.00445867	0.0226298
562	FBgn0040071	81.8208	-1.06558	0.241608	-4.41036	1.0320090769568e-05	0.000178926
563	FBgn0038400	1136.83	0.960304	0.209068	4.59326	4.36380055034388e-06	8.86777672066056e-05
564	FBgn0027053	296.587	-0.63407	0.222376	-2.85134	0.00435356	0.0222236
565	FBgn0028381	18.0363	2.33396	0.889539	2.62378	0.00869587	0.0377995
566	FBgn0044826	341.879	-0.385256	0.103251	-3.73126	0.000190528	0.00190956
567	FBgn0038426	163.663	0.589732	0.229132	2.57376	0.01006	0.042327
568	FBgn0038421	23.6526	-1.26823	0.414695	-3.05822	0.00222657	0.0134377
569	FBgn0015520	76.4008	-1.04704	0.247656	-4.22781	2.35980964455676e-05	0.000357266
570	FBgn0015019	6453.55	0.743946	0.151253	4.91854	8.71911473690059e-07	2.38831833566442e-05
571	FBgn0020907	20.8503	3.52922	1.34825	2.61764	0.00885413	0.0382778
572	FBgn0038465	263.583	-1.15456	0.32079	-3.59912	0.000319296	0.00287096
573	FBgn0038467	318.901	1.1884	0.210132	5.6555	1.55394737270825e-08	8.17591716690264e-07
574	FBgn0038460	50.478	-0.853169	0.307815	-2.77169	0.00557657	0.0268662
575	FBgn0000015	10.2228	-1.37128	0.450802	-3.04187	0.00235116	0.0139365
576	FBgn0000014	229.703	-0.765855	0.243246	-3.14848	0.0016412	0.0105458
577	FBgn0051262	21.3863	2.11545	0.429437	4.92609	8.38900015790736e-07	2.30383187799068e-05
578	FBgn0038481	4.91056	5.78255	1.80982	3.1951	0.00139782	0.00927346
579	FBgn0038473	355.044	-0.441054	0.174296	-2.53049	0.0113903	0.0462755
580	FBgn0038470	131.907	-0.696382	0.195826	-3.55613	0.000376356	0.00328108
581	FBgn0038469	136.03	5.40147	1.70148	3.17457	0.00150059	0.00982037
582	FBgn0038504	201.934	-0.718162	0.173427	-4.14099	3.45803765671867e-05	0.000484216
583	FBgn0025571	308.89	0.608498	0.16298	3.73358	0.00018878	0.00189816
584	FBgn0012002	2.54435	-2.82589	0.975635	-2.89646	0.00377401	0.0200351
585	FBgn0051570	10.1276	-2.0884	0.510834	-4.08822	4.34693241013798e-05	0.000583323
586	FBgn0051579	6.69253	-2.94222	0.673869	-4.36616	1.2644766542775e-05	0.000210311
587	FBgn0038532	28.1331	-1.26062	0.436988	-2.88479	0.00391679	0.0205461
588	FBgn0051576	17.6272	-2.55472	0.5688	-4.49142	7.07487714842054e-06	0.000131889
589	FBgn0051360	40.684	-0.666895	0.245473	-2.71677	0.00659215	0.0307152
590	FBgn0051580	11.173	-1.84509	0.486312	-3.79405	0.00014821	0.0015753
591	FBgn0051568	95.2309	-1.10558	0.362563	-3.04934	0.00229342	0.0136551
592	FBgn0051569	4.09763	-2.58041	0.8577	-3.00852	0.00262523	0.0152298
593	FBgn0011840	16.0656	-3.38001	0.490643	-6.88895	5.6206894723375e-12	8.78480701647102e-10
594	FBgn0038540	6.13564	-1.7653	0.669409	-2.63711	0.00836159	0.0367675
595	FBgn0038545	113.63	-0.608897	0.187762	-3.24292	0.00118312	0.00818099
596	FBgn0038550	4.45387	-2.34384	0.912764	-2.56784	0.0102333	0.0428187
597	FBgn0038548	18.7995	-1.37333	0.405131	-3.38984	0.000699332	0.00535869
598	FBgn0022943	228.913	0.358355	0.122622	2.92243	0.00347306	0.0188519
599	FBgn0038585	145.062	0.616581	0.190431	3.23781	0.0012045	0.0082702
600	FBgn0020238	15859.2	0.431381	0.170869	2.52462	0.0115823	0.0467515
601	FBgn0038597	93.9398	0.630212	0.210633	2.99199	0.00277161	0.0158114
602	FBgn0038610	306.347	-1.34591	0.268456	-5.0135	5.34481961361324e-07	1.57790952370782e-05
603	FBgn0038590	33.7067	0.75642	0.297904	2.53914	0.0111126	0.0454869
604	FBgn0038612	78.7838	-1.34606	0.293234	-4.5904	4.42394920431375e-06	8.9468557644305e-05
605	FBgn0038627	110.415	1.13866	0.333642	3.41283	0.00064291	0.00502046
606	FBgn0004652	159.962	0.795525	0.23813	3.34072	0.000835618	0.00620178
607	FBgn0038649	68.3054	0.861084	0.283498	3.03735	0.00238665	0.0140762
608	FBgn0038632	20.9913	-2.70023	0.543552	-4.96775	6.77353892435301e-07	1.940408940378e-05
609	FBgn0038654	50.2234	-0.926688	0.295808	-3.13274	0.00173185	0.0110613
610	FBgn0022338	417.062	0.687426	0.192727	3.56684	0.000361312	0.00319159
611	FBgn0038662	199.322	0.504224	0.165419	3.04816	0.00230249	0.0137015
612	FBgn0038658	792.33	4.92464	1.17951	4.17515	2.97785652969396e-05	0.00043295
613	FBgn0016120	2841.13	0.560259	0.190849	2.93562	0.00332884	0.0182743
614	FBgn0038679	200.727	-0.889719	0.16675	-5.33565	9.52018702491974e-08	3.81813387550366e-06
615	FBgn0038681	133.567	1.02152	0.388309	2.6307	0.00852103	0.0372528
616	FBgn0051475	9.37535	-1.67874	0.498899	-3.36489	0.000765742	0.00575146
617	FBgn0038692	25.7713	0.902482	0.320547	2.81544	0.004871	0.0242024
618	FBgn0000463	133.238	0.678944	0.24917	2.72482	0.0064337	0.0301313
619	FBgn0038704	67.2305	-0.813182	0.30148	-2.6973	0.00699043	0.0321203
620	FBgn0038718	129.252	5.62676	1.25081	4.49851	6.84307331603669e-06	0.000128268
621	FBgn0038719	47.8769	3.96506	1.35509	2.92605	0.00343298	0.0186819
622	FBgn0038722	143.12	1.54153	0.372132	4.14242	3.43656029172468e-05	0.00048248
623	FBgn0051215	8.81372	-4.53542	0.805288	-5.63205	1.7808334242896e-08	9.18771729774264e-07
624	FBgn0038723	506.603	1.01471	0.320853	3.16252	0.00156411	0.0101548
625	FBgn0038720	127.56	-0.834397	0.212441	-3.92766	8.57773477175652e-05	0.00102504
626	FBgn0038756	22.0595	1.98574	0.785959	2.52652	0.01152	0.0465886
627	FBgn0038771	780.587	0.916985	0.240338	3.81539	0.000135968	0.00146838
628	FBgn0038765	17.2451	-1.32757	0.412189	-3.22077	0.00127848	0.00864905
629	FBgn0038763	63.9278	0.579306	0.216332	2.67786	0.00740949	0.0335956
630	FBgn0038761	87.4363	-1.2393	0.398073	-3.11325	0.00185036	0.0116434
631	FBgn0038740	84.8425	-1.16855	0.213751	-5.46689	4.57995622003595e-08	2.03664329316076e-06
632	FBgn0038738	113.772	-0.847658	0.189159	-4.4812	7.42241315079667e-06	0.000137643
633	FBgn0038799	5.51283	3.56129	1.35667	2.62502	0.00866428	0.0377393
634	FBgn0038784	1.89297	-3.49944	1.38143	-2.5332	0.0113027	0.0460496
635	FBgn0043457	88.687	0.533787	0.203546	2.62244	0.0087303	0.0379026
636	FBgn0038803	357.76	-0.5346	0.13905	-3.84466	0.00012072	0.00133647
637	FBgn0038815	37.091	1.39096	0.305148	4.55831	5.15678937427404e-06	0.000101871
638	FBgn0001169	170.714	-0.65426	0.212289	-3.08194	0.00205659	0.012627
639	FBgn0004107	193.559	1.15866	0.305556	3.79196	0.00014946	0.0015853
640	FBgn0024944	43.1777	1.06737	0.361776	2.95036	0.00317403	0.0175971
641	FBgn0014029	488.384	-0.517213	0.113219	-4.56825	4.91822607651623e-06	9.83609744114559e-05
642	FBgn0038805	701.137	0.398336	0.12835	3.10352	0.00191235	0.0119626
643	FBgn0051480	1.87085	-4.04967	1.27119	-3.18573	0.0014439	0.00950934
644	FBgn0051333	2.79118	-3.18172	1.04092	-3.05666	0.00223821	0.0134775
645	FBgn0038828	32.8282	1.07814	0.372859	2.89155	0.00383342	0.0202664
646	FBgn0013995	45.1715	1.72923	0.410161	4.21599	2.48683484195514e-05	0.000373306
647	FBgn0028468	102.707	0.607353	0.197571	3.0741	0.00211136	0.0128889
648	FBgn0010770	185.081	0.842673	0.23723	3.55213	0.000382123	0.00332069
649	FBgn0038858	194.361	0.69157	0.247663	2.79239	0.0052321	0.0255898
650	FBgn0003257	291.9	0.439874	0.14658	3.00091	0.00269176	0.0154973
651	FBgn0002781	269.622	0.495603	0.15023	3.29896	0.000970452	0.00694543
652	FBgn0038878	14.1562	-2.09245	0.454915	-4.59964	4.23227245146411e-06	8.65011377195395e-05
653	FBgn0043012	365.467	-0.585601	0.159483	-3.67188	0.000240771	0.00229293
654	FBgn0051176	12.3759	-2.22663	0.645151	-3.45133	0.000557831	0.00449138
655	FBgn0051198	107.805	3.07063	1.07057	2.86823	0.00412782	0.021317
656	FBgn0038914	16.5544	-1.75956	0.505174	-3.48309	0.000495664	0.00409318
657	FBgn0003867	27.578	-0.857215	0.306054	-2.80086	0.00509659	0.025112
658	FBgn0038903	130.555	0.719976	0.175906	4.09295	4.25914145410009e-05	0.000572989
659	FBgn0040582	41.7365	1.87291	0.615427	3.04327	0.0023402	0.0138948
660	FBgn0038925	2054.81	1.79197	0.393789	4.55058	5.34994542575021e-06	0.0001051
661	FBgn0019960	213.187	0.314893	0.123547	2.54877	0.0108105	0.0445324
662	FBgn0038938	99.8912	4.39511	1.13883	3.85932	0.000113702	0.00126536
663	FBgn0038948	399.706	0.676634	0.184209	3.6732	0.000239533	0.00228319
664	FBgn0038972	228.171	-0.446813	0.129262	-3.45664	0.000546953	0.00442054
665	FBgn0038975	183.265	0.761336	0.261167	2.91513	0.00355545	0.0191522
666	FBgn0038989	407.707	0.610308	0.14809	4.1212	3.76900325331082e-05	0.00052022
667	FBgn0051161	2.48763	-4.35957	1.3519	-3.22477	0.00126073	0.0085617
668	FBgn0020278	140.224	-0.611329	0.18009	-3.39457	0.000687367	0.00529373
669	FBgn0024558	455.26	0.942618	0.283686	3.32275	0.000891333	0.00651931
670	FBgn0038984	777.972	-0.621531	0.152477	-4.07622	4.57736336399942e-05	0.000609627
671	FBgn0038983	561.918	-0.768947	0.219289	-3.50654	0.000453976	0.00381713
672	FBgn0038981	52.9676	-0.915107	0.264688	-3.4573	0.000545617	0.0044131
673	FBgn0003676	2817.81	1.15964	0.302386	3.83495	0.000125592	0.00137687
674	FBgn0038968	294.681	0.600991	0.203503	2.95323	0.00314471	0.017471
675	FBgn0039002	25.0845	-1.81441	0.416321	-4.35819	1.31143288156959e-05	0.000216764
676	FBgn0039016	84.4768	0.505507	0.198023	2.55277	0.010687	0.0441467
677	FBgn0046114	328.348	0.979523	0.145404	6.73657	1.6216841308737e-11	2.29803452572342e-09
678	FBgn0039030	21.9016	1.22276	0.420866	2.90533	0.00366865	0.0196129
679	FBgn0039052	112.495	3.62624	1.05724	3.4299	0.000603803	0.00481046
680	FBgn0053193	95.6256	0.778946	0.271888	2.86494	0.00417082	0.0214869
681	FBgn0039044	56.5444	-1.56674	0.355189	-4.41102	1.02886643122253e-05	0.000178926
682	FBgn0039040	3.86757	3.11685	1.20245	2.59209	0.00953945	0.0405866
683	FBgn0039068	105.996	0.810976	0.270993	2.99261	0.00276607	0.0158053
684	FBgn0004395	211.749	-0.569727	0.183706	-3.10129	0.00192676	0.0120245
685	FBgn0024509	517.412	0.305133	0.116404	2.62133	0.00875868	0.0379605
686	FBgn0039084	46.3496	-1.34038	0.47032	-2.84992	0.00437297	0.0222906
687	FBgn0039075	36.68	-0.818952	0.308969	-2.6506	0.00803495	0.0357453
688	FBgn0039073	102.091	2.09039	0.428757	4.87547	1.08548774720557e-06	2.84151817174896e-05
689	FBgn0016119	2141.95	0.434001	0.150099	2.89143	0.00383491	0.0202664
690	FBgn0039098	102.759	1.47363	0.390251	3.77609	0.000159307	0.00165829
691	FBgn0039099	145.201	0.53547	0.209775	2.5526	0.0106923	0.0441467
692	FBgn0028684	269.903	0.282474	0.106919	2.64195	0.00824295	0.0363869
693	FBgn0039112	530.988	0.469039	0.141427	3.31647	0.000911614	0.00663605
694	FBgn0039110	86.2434	0.484905	0.191322	2.5345	0.0112609	0.0459109
695	FBgn0027512	407.132	2.00185	0.278439	7.18954	6.50110314604176e-13	1.53541609413626e-10
696	FBgn0039094	45.7643	1.55063	0.277595	5.58595	2.32430071254112e-08	1.14364203578181e-06
697	FBgn0004187	227.768	-1.34455	0.370934	-3.62478	0.000289209	0.00265892
698	FBgn0004186	79.1875	-2.40597	0.365747	-6.57825	4.76023760101327e-11	5.74906877540557e-09
699	FBgn0047114	20.8477	-0.876065	0.342186	-2.5602	0.0104611	0.0435659
700	FBgn0039132	236.506	-0.461026	0.146349	-3.15019	0.00163164	0.0104907
701	FBgn0039136	287.364	-0.485604	0.13053	-3.72024	0.000199031	0.00197322
702	FBgn0015795	1005.3	-0.809692	0.143147	-5.65635	1.54621993170095e-08	8.17591716690264e-07
703	FBgn0039131	11.1263	-1.70518	0.490479	-3.47656	0.000507887	0.00417143
704	FBgn0039129	217.221	-1.91328	0.345645	-5.53538	3.10559781887839e-08	1.50713669493331e-06
705	FBgn0015282	189.802	-0.836952	0.303571	-2.75702	0.00583304	0.0278873
706	FBgn0016754	47.5884	-0.968061	0.222354	-4.3537	1.33861602445428e-05	0.000220229
707	FBgn0004185	27.3179	-1.69251	0.479287	-3.53131	0.000413502	0.00354126
708	FBgn0039141	201.382	0.760926	0.202246	3.76238	0.000168302	0.00173493
709	FBgn0043455	590.753	0.582034	0.182692	3.18588	0.00144315	0.00950934
710	FBgn0026576	251.476	0.718894	0.158968	4.52224	6.11876162945448e-06	0.000117808
711	FBgn0039149	106.068	-0.556344	0.174723	-3.18415	0.00145181	0.00954226
712	FBgn0039154	117.125	0.8796	0.292093	3.01136	0.00260077	0.0151043
713	FBgn0039155	176.031	-0.645384	0.209078	-3.08681	0.00202315	0.0124866
714	FBgn0039163	179.555	0.502646	0.175485	2.86432	0.00417912	0.0215192
715	FBgn0001230	41.8514	-1.58117	0.406679	-3.88802	0.000101066	0.0011488
716	FBgn0039184	23.9762	1.13131	0.441747	2.56098	0.0104376	0.0434853
717	FBgn0039200	7.05806	-2.03201	0.673826	-3.01563	0.00256446	0.0149507
718	FBgn0004188	2.67657	-2.62838	1.05213	-2.49816	0.012484	0.0496051
719	FBgn0004189	9.87369	-1.84561	0.49566	-3.72354	0.000196449	0.0019531
720	FBgn0004190	8.47616	-2.63129	0.554428	-4.74596	2.0751523945447e-06	4.89018174040378e-05
721	FBgn0039210	177.285	0.926017	0.320836	2.88626	0.00389853	0.0205015
722	FBgn0039209	351.346	-1.05389	0.192821	-5.46562	4.61294337382539e-08	2.04276509070901e-06
723	FBgn0000140	85.2378	0.894943	0.236487	3.78433	0.000154123	0.001617
724	FBgn0013953	185.667	-1.45651	0.236266	-6.16469	7.06211573848196e-10	6.10212732264929e-08
725	FBgn0039233	434.683	0.968486	0.262183	3.69393	0.000220812	0.00213344
726	FBgn0043799	67.3995	0.89927	0.243221	3.69733	0.000217877	0.00211663
727	FBgn0039244	16.8982	-1.30613	0.385188	-3.39089	0.000696654	0.00534587
728	FBgn0051382	10.5322	-2.46919	0.536555	-4.60195	4.18563066497647e-06	8.60442605558412e-05
729	FBgn0015625	666.079	2.66262	0.523107	5.09	3.58055009015221e-07	1.15665915982181e-05
730	FBgn0027539	73.0823	0.742605	0.196018	3.78844	0.000151594	0.00160472
731	FBgn0039223	98.6725	0.913096	0.207485	4.40077	1.07867054982062e-05	0.000184503
732	FBgn0039252	156.345	0.465805	0.171599	2.7145	0.00663758	0.0308727
733	FBgn0039258	222.251	1.12189	0.35758	3.13746	0.00170416	0.0109107
734	FBgn0015240	66.9127	0.707417	0.217645	3.25033	0.00115272	0.00800729
735	FBgn0039266	479.438	-0.649986	0.158309	-4.10582	4.02888680201263e-05	0.000547558
736	FBgn0039271	137.672	0.797207	0.203635	3.91488	9.0450813547192e-05	0.00105988
737	FBgn0039274	184.102	0.443383	0.136256	3.25405	0.00113771	0.00791333
738	FBgn0039260	148.032	-0.405695	0.15452	-2.62552	0.00865155	0.0377074
739	FBgn0051108	92.2687	0.979773	0.233027	4.20455	2.61603161608861e-05	0.000388466
740	FBgn0051106	42.1888	4.34154	1.41852	3.0606	0.00220892	0.0133616
741	FBgn0039293	108.812	0.855443	0.210399	4.06581	4.78666454729689e-05	0.000635189
742	FBgn0039297	73.9357	-0.968273	0.367691	-2.63338	0.00845389	0.0370478
743	FBgn0039302	549.058	0.32665	0.113937	2.86694	0.00414456	0.0213931
744	FBgn0039305	275.794	1.163	0.298064	3.90184	9.54639790144986e-05	0.00109686
745	FBgn0039325	32.6923	3.68659	1.13247	3.25536	0.0011325	0.00788879
746	FBgn0027090	159.733	0.417282	0.15701	2.65768	0.00786808	0.0352384
747	FBgn0039300	14240.2	-0.316093	0.124954	-2.52967	0.0114168	0.0463626
748	FBgn0000158	5.84862	-1.78575	0.640319	-2.78884	0.00528973	0.0257887
749	FBgn0039343	9.88256	-2.4073	0.541766	-4.44344	8.85337491066912e-06	0.000160569
750	FBgn0039350	251.215	1.00601	0.171627	5.86159	4.58464635437013e-09	3.02643611517054e-07
751	FBgn0039379	246.993	0.951368	0.267598	3.55521	0.000377671	0.00328738
752	FBgn0011669	1.89796	-5.05697	1.87867	-2.69178	0.00710726	0.0325026
753	FBgn0039360	103.516	-0.842704	0.221835	-3.79878	0.000145411	0.00155319
754	FBgn0039355	23.7249	0.940439	0.368345	2.55315	0.0106753	0.0441467
755	FBgn0039407	65.6635	0.798518	0.211529	3.77498	0.000160022	0.0016641
756	FBgn0039406	2376.29	-0.507965	0.095427	-5.32308	1.02026865053953e-07	4.07647188644142e-06
757	FBgn0039419	112.048	-1.25153	0.206718	-6.05426	1.41061046283199e-09	1.12015697062796e-07
758	FBgn0000064	2956.31	0.437735	0.162016	2.70181	0.00689632	0.0317703
759	FBgn0039417	163.803	0.958081	0.202843	4.72325	2.32102446295554e-06	5.33936103729253e-05
760	FBgn0039430	37.5656	-1.13536	0.314131	-3.61429	0.000301177	0.00273632
761	FBgn0039461	206.964	1.04877	0.251252	4.17417	2.99071304186143e-05	0.000433633
762	FBgn0039466	61.2342	-0.736867	0.208563	-3.53307	0.000410758	0.00352913
763	FBgn0051075	75.605	1.0177	0.257343	3.95462	7.66557009489295e-05	0.000939673
764	FBgn0039465	242.253	0.54998	0.192373	2.85893	0.00425069	0.021856
765	FBgn0039482	4.94885	2.25037	0.879576	2.55847	0.0105134	0.0437155
766	FBgn0039489	41.1331	1.04216	0.323489	3.22163	0.00127465	0.00863414
767	FBgn0003482	28.1204	0.826276	0.312647	2.64284	0.00822145	0.0363549
768	FBgn0005696	159.1	0.835787	0.224879	3.71661	0.000201911	0.00199805
769	FBgn0039492	143.213	-0.764973	0.220997	-3.46146	0.000537245	0.00437201
770	FBgn0039481	117.591	1.3688	0.312234	4.38387	1.16587173358899e-05	0.000196993
771	FBgn0003495	148.631	1.04867	0.268989	3.89854	9.67754017848612e-05	0.00110876
772	FBgn0039505	73.9996	-0.660411	0.240542	-2.74551	0.00604171	0.0287234
773	FBgn0015737	61.6082	-0.838465	0.264576	-3.16909	0.00152916	0.0099583
774	FBgn0016061	9.5865	-2.0837	0.515444	-4.04253	5.28782802375214e-05	0.000686336
775	FBgn0040609	217.936	-2.19872	0.358807	-6.12786	8.90705604659004e-10	7.57313533305272e-08
776	FBgn0002441	49.9049	-0.676575	0.262729	-2.57518	0.0100188	0.0422035
777	FBgn0010328	592.446	1.07205	0.229471	4.67182	2.98542137169944e-06	6.55253992785263e-05
778	FBgn0039519	50.4771	5.04609	1.43665	3.5124	0.000444072	0.00375167
779	FBgn0040080	148.338	0.49601	0.174337	2.84512	0.00443941	0.0225751
780	FBgn0039527	9.15276	-2.84696	0.650877	-4.37403	1.21972651501064e-05	0.000203505
781	FBgn0027579	166.05	-0.404874	0.15828	-2.55796	0.0105287	0.0437449
782	FBgn0039566	197.425	0.420103	0.136167	3.08521	0.0020341	0.0125324
783	FBgn0039563	278.793	1.10469	0.361567	3.05528	0.00224848	0.0135122
784	FBgn0039558	204.769	0.517718	0.136742	3.78609	0.000153035	0.00161089
785	FBgn0039585	64.4748	-1.00262	0.230048	-4.35831	1.31070552640757e-05	0.000216764
786	FBgn0013813	6.26466	-3.15834	0.92064	-3.43059	0.000602276	0.00480555
787	FBgn0001215	1151.29	0.464486	0.109147	4.25561	2.08475880753325e-05	0.000319723
788	FBgn0039589	7.12927	2.20949	0.704395	3.13672	0.00170851	0.0109254
789	FBgn0026400	371.43	0.67954	0.193113	3.51886	0.000433398	0.00368492
790	FBgn0039602	85.7159	-0.489381	0.191577	-2.55449	0.0106344	0.044012
791	FBgn0039635	862.305	0.356973	0.0894779	3.98951	6.62091228866482e-05	0.000832746
792	FBgn0039640	93.402	1.12097	0.303815	3.68964	0.000224567	0.00215991
793	FBgn0028692	1555.31	0.656565	0.261785	2.50803	0.0121406	0.0485441
794	FBgn0039644	204.937	1.16529	0.196625	5.92647	3.09516306470342e-09	2.23692152606091e-07
795	FBgn0014427	169.677	1.04594	0.268027	3.90238	9.52498493380108e-05	0.00109686
796	FBgn0003525	1191.34	1.75215	0.240216	7.29404	3.00803105763444e-13	8.29334711269273e-11
797	FBgn0062442	1116.61	0.421547	0.101189	4.16595	3.10062074407811e-05	0.000445116
798	FBgn0039650	31.0001	0.928426	0.358732	2.58808	0.00965134	0.0409806
799	FBgn0039647	50.4318	-1.37013	0.242232	-5.65626	1.54705052288443e-08	8.17591716690264e-07
800	FBgn0041588	68.0007	1.14232	0.345712	3.30425	0.000952312	0.00685252
801	FBgn0039641	21.8196	-1.0965	0.380024	-2.88534	0.00390987	0.0205461
802	FBgn0039638	27.3148	1.28212	0.360517	3.55635	0.000376047	0.00328108
803	FBgn0039632	208.85	0.774031	0.226773	3.41324	0.000641961	0.00501973
804	FBgn0024841	177.617	1.01385	0.293682	3.45219	0.000556059	0.00448051
805	FBgn0039688	53.9525	-1.53503	0.267934	-5.72913	1.00947826572924e-08	5.79931622063262e-07
806	FBgn0039682	480.968	1.1074	0.333758	3.31799	0.000906681	0.00660467
807	FBgn0039689	194.983	0.927543	0.338856	2.73728	0.006195	0.0292885
808	FBgn0039691	329.341	0.418105	0.139123	3.0053	0.00265317	0.0153416
809	FBgn0039709	74.3499	-0.719591	0.205633	-3.49938	0.000466334	0.00389639
810	FBgn0039727	38.8892	-0.693318	0.275303	-2.51838	0.0117896	0.0473233
811	FBgn0003358	26.6299	-3.6282	1.27615	-2.84309	0.0044679	0.0226442
812	FBgn0039705	52.2528	0.619925	0.204057	3.038	0.00238155	0.0140539
813	FBgn0020235	1384.25	0.446211	0.131031	3.40538	0.000660712	0.00514059
814	FBgn0016685	3295.06	0.708229	0.12454	5.68675	1.29481213125825e-08	7.16732465156913e-07
815	FBgn0039741	121.138	0.819572	0.196721	4.16616	3.09767793634802e-05	0.000445116
816	FBgn0039756	137.095	0.925653	0.307889	3.00645	0.00264317	0.0153004
817	FBgn0015221	7659.26	-0.573132	0.172281	-3.32673	0.000878708	0.00644062
818	FBgn0039768	4.84716	-2.41216	0.78043	-3.09082	0.00199608	0.0123483
819	FBgn0039766	90.7399	-0.878796	0.247651	-3.54852	0.000387398	0.00336104
820	FBgn0015222	8527.06	-0.712574	0.133268	-5.34694	8.94526248374582e-08	3.61483839076998e-06
821	FBgn0051383	7.32407	-2.93828	0.787782	-3.72981	0.000191624	0.00191768
822	FBgn0039778	7.06778	5.33223	1.43094	3.72638	0.000194247	0.00193664
823	FBgn0082582	108.676	-1.21036	0.300679	-4.02543	5.68720517007703e-05	0.000729995
824	FBgn0039787	12.951	5.39461	1.66764	3.23489	0.00121691	0.0083226
825	FBgn0039773	155.936	0.558098	0.193211	2.88854	0.0038704	0.0204142
826	FBgn0028646	165.64	0.901179	0.254276	3.5441	0.00039396	0.00340131
827	FBgn0000416	2227.74	-0.874158	0.160548	-5.44483	5.18536588462584e-08	2.25860936974604e-06
828	FBgn0039809	28.9884	-1.45794	0.315668	-4.61859	3.86357971024196e-06	8.0199463204007e-05
829	FBgn0039807	33.1679	-1.83089	0.36232	-5.05325	4.34353836364977e-07	1.33806161532956e-05
830	FBgn0000274	6.03249	3.55447	1.00782	3.52691	0.000420444	0.00358339
831	FBgn0016123	2850.19	1.24889	0.284753	4.38588	1.15517022063041e-05	0.000195511
832	FBgn0010808	351.949	0.321762	0.124597	2.58242	0.00981088	0.0415418
833	FBgn0039828	360.881	0.471764	0.113183	4.16814	3.0709747811409e-05	0.000442854
834	FBgn0039831	626.518	0.322347	0.126285	2.55254	0.0106941	0.0441467
835	FBgn0039835	245.772	1.33105	0.344815	3.86018	0.000113306	0.00126228
836	FBgn0040629	45.6258	-1.6843	0.323205	-5.21125	1.87573669229632e-07	6.7577388358391e-06
837	FBgn0039830	14435.6	0.682502	0.13788	4.94997	7.42233057297706e-07	2.0924278336764e-05
838	FBgn0046696	37.1626	-1.14603	0.327983	-3.49418	0.000475527	0.00395454
839	FBgn0039829	266.741	0.403913	0.160088	2.52306	0.0116337	0.0468877
840	FBgn0003268	187.076	0.712664	0.197532	3.60784	0.000308752	0.00279508
841	FBgn0039858	2928.82	-0.610956	0.150435	-4.06126	4.88078308232825e-05	0.000645378
842	FBgn0039849	351.965	1.3881	0.287138	4.83425	1.33647591625093e-06	3.39810192294614e-05
843	FBgn0039861	46.393	0.635907	0.247111	2.57337	0.0100714	0.0423412
844	FBgn0039863	107.18	-0.648959	0.2283	-2.84258	0.00447506	0.0226589
845	FBgn0039868	385.129	0.577451	0.123707	4.66788	3.04327129688874e-06	6.65512085253776e-05
846	FBgn0000557	44.5403	-1.01427	0.349243	-2.90418	0.00368213	0.0196459
847	FBgn0039875	150.827	-0.491288	0.165739	-2.96422	0.00303451	0.0170459
848	FBgn0039882	68.4795	0.588727	0.230348	2.55582	0.0105939	0.0439296
849	FBgn0039877	353.378	0.446258	0.14019	3.18324	0.00145635	0.00956621
850	FBgn0039873	61.6596	3.81465	1.41002	2.70538	0.00682272	0.0314953
851	FBgn0039872	60.2974	3.43266	1.25021	2.74566	0.00603886	0.0287234
852	FBgn0000150	11999.5	0.547703	0.104315	5.25047	1.51713076066639e-07	5.6774879311135e-06
853	FBgn0002645	672.347	-1.11861	0.247349	-4.5224	6.11434983066092e-06	0.000117808
854	FBgn0011224	702.485	-0.765219	0.157598	-4.85551	1.20075071133706e-06	3.10500694892707e-05
855	FBgn0025674	468.186	0.397265	0.128732	3.086	0.00202872	0.0125138
856	FBgn0051601	5.07229	-3.61774	1.19751	-3.02105	0.00251901	0.014718
857	FBgn0032986	305.016	-0.451953	0.131391	-3.43974	0.000582263	0.00466337
858	FBgn0039972	208.143	2.16411	0.29676	7.29247	3.04328695328393e-13	8.29334711269273e-11
859	FBgn0032979	25.3865	-1.00164	0.35954	-2.78588	0.00533821	0.0259546
860	FBgn0033047	127.358	4.88971	1.26884	3.85369	0.00011635	0.00129213
861	FBgn0011958	0.960063	-3.83324	1.49797	-2.55896	0.0104985	0.0436855
862	FBgn0011957	2.8319	-2.70355	0.954218	-2.83326	0.00460754	0.023186
863	FBgn0011880	5.39796	-2.12436	0.740029	-2.87065	0.00409628	0.0212057
864	FBgn0033065	27.1666	-2.10719	0.415543	-5.07092	3.958878047058e-07	1.24482118000392e-05
865	FBgn0033069	12.5827	-2.86832	0.909332	-3.15432	0.00160874	0.0103938
866	FBgn0011889	2.486	-2.64879	0.966006	-2.742	0.00610656	0.0289803
867	FBgn0011891	4.38931	-2.6224	0.806259	-3.25255	0.00114373	0.00795002
868	FBgn0033052	73.6632	-0.681694	0.268611	-2.53784	0.0111538	0.0455581
869	FBgn0033051	19.1431	-1.42813	0.364035	-3.92305	8.74349603874944e-05	0.00103712
870	FBgn0000043	2690.68	-1.20402	0.192242	-6.26306	3.7750444274045e-10	3.48085663189319e-08
871	FBgn0033032	105.777	-0.75999	0.28092	-2.70536	0.00682295	0.0314953
872	FBgn0022288	282.787	0.493115	0.116259	4.24153	2.21999885892343e-05	0.00033851
873	FBgn0050440	45.768	-0.59098	0.234567	-2.51945	0.0117538	0.0472284
874	FBgn0042085	111.86	1.05519	0.33167	3.18145	0.00146541	0.00960791
875	FBgn0029131	273.395	1.03348	0.292733	3.53044	0.000414873	0.00355014
876	FBgn0050443	100.247	0.859235	0.325794	2.63735	0.00835554	0.0367561
877	FBgn0013732	60.675	1.04353	0.264084	3.95151	7.76588807887694e-05	0.000950874
878	FBgn0033092	252.571	0.959643	0.26354	3.64136	0.000271201	0.00252457
879	FBgn0033093	59.1902	2.8879	0.934076	3.09172	0.00198999	0.0123178
880	FBgn0014009	383.208	-0.62721	0.152378	-4.11614	3.85278547511419e-05	0.000527673
881	FBgn0028579	54.9104	0.666755	0.233728	2.85269	0.00433505	0.0221611
882	FBgn0027066	434.834	-0.48121	0.139603	-3.44699	0.000566861	0.00455374
883	FBgn0033100	406.386	0.917804	0.317224	2.89324	0.00381293	0.0201994
884	FBgn0010482	87.541	-0.722348	0.236432	-3.05521	0.00224906	0.0135122
885	FBgn0033081	607.244	0.436487	0.171479	2.54542	0.0109145	0.0448048
886	FBgn0033122	267.101	0.837019	0.275056	3.04309	0.00234163	0.0138955
887	FBgn0029506	1425.88	-0.434182	0.167413	-2.59347	0.00950115	0.0404723
888	FBgn0022224	227.912	-0.855277	0.253318	-3.3763	0.000734688	0.00557734
889	FBgn0034537	155.112	1.07904	0.314699	3.42879	0.000606287	0.00481946
890	FBgn0000615	830.124	1.3636	0.237765	5.73509	9.745932285577e-09	5.66009663011543e-07
891	FBgn0034538	71.1927	0.863864	0.294221	2.93611	0.00332361	0.0182599
892	FBgn0050147	18.4939	-1.19461	0.457529	-2.61101	0.00902745	0.0388436
893	FBgn0034523	99.8648	-0.988863	0.242946	-4.0703	4.69516427387746e-05	0.000624533
894	FBgn0034500	181.78	-1.36622	0.293966	-4.64755	3.35899818946584e-06	7.2101336984589e-05
895	FBgn0034490	250.291	1.75261	0.296495	5.91108	3.39877054974929e-09	2.39219426508182e-07
896	FBgn0011897	14.9884	-3.05404	0.622319	-4.90751	9.22391511689186e-07	2.49477860578903e-05
897	FBgn0011848	33.8255	-3.52434	0.488963	-7.20779	5.68690852209846e-13	1.37364690392869e-10
898	FBgn0011849	5.36024	-2.84589	0.829098	-3.43251	0.000598022	0.00477519
899	FBgn0034455	365.354	1.10299	0.164968	6.68606	2.29253271782269e-11	3.12372278525891e-09
900	FBgn0034460	27.2883	0.978111	0.339845	2.87811	0.00400067	0.0207917
901	FBgn0010434	500.536	-0.787187	0.209551	-3.75654	0.000172282	0.00176293
902	FBgn0003254	4.08348	-2.10925	0.762616	-2.7658	0.00567828	0.0272824
903	FBgn0040273	172.413	-0.539756	0.174474	-3.09362	0.00197733	0.0122752
904	FBgn0034443	454.358	-1.3562	0.237948	-5.69954	1.20132701014558e-08	6.71984392833014e-07
905	FBgn0034411	17.9257	-2.16423	0.677964	-3.19225	0.00141171	0.00934805
906	FBgn0050227	12.0444	-2.14854	0.519337	-4.13707	3.51761924541783e-05	0.000491911
907	FBgn0010551	1458.17	1.66626	0.348246	4.78471	1.71234669274622e-06	4.17404143360248e-05
908	FBgn0034400	137.317	0.510054	0.2042	2.49782	0.0124959	0.0496287
909	FBgn0034398	431.115	-0.936933	0.269199	-3.48045	0.000500564	0.00412723
910	FBgn0034390	234.164	1.37094	0.254146	5.39428	6.87991697874938e-08	2.89010899802958e-06
911	FBgn0034381	8.36926	5.61518	1.4524	3.86613	0.000110576	0.00123705
912	FBgn0023214	45.7724	-1.01889	0.223263	-4.56362	5.02785545319734e-06	9.98804630964136e-05
913	FBgn0040735	33.4999	1.50608	0.567375	2.65446	0.00794356	0.0354277
914	FBgn0063494	287.337	1.72644	0.269049	6.41683	1.39137469375932e-10	1.4787530245274e-08
915	FBgn0063493	21.3135	1.01041	0.384815	2.62569	0.00864734	0.0377074
916	FBgn0034346	79.5013	1.11942	0.285113	3.92623	8.62867533450278e-05	0.00102809
917	FBgn0034354	168.681	0.874961	0.202171	4.32782	1.50592627288313e-05	0.000243607
918	FBgn0034365	95.5326	0.632066	0.199549	3.16747	0.00153772	0.0100079
919	FBgn0063499	45.1485	3.16352	0.52314	6.04719	1.4739693408025e-09	1.16039601141103e-07
920	FBgn0040733	388.744	1.30449	0.30605	4.26235	2.02289917315937e-05	0.000311585
921	FBgn0034331	328.106	2.28823	0.395928	5.77941	7.49633166023074e-09	4.60526086040071e-07
922	FBgn0028983	52.8492	-0.848381	0.211085	-4.01914	5.84116664675317e-05	0.000747951
923	FBgn0034308	55.768	0.597534	0.213556	2.79801	0.00514178	0.0252644
924	FBgn0034312	84.097	-0.703925	0.183588	-3.83427	0.000125936	0.00137842
925	FBgn0062440	272.633	-0.325467	0.110716	-2.93966	0.00328576	0.0180938
926	FBgn0001222	287.207	0.53964	0.17075	3.16041	0.00157548	0.0102223
927	FBgn0034299	211.173	1.08677	0.294834	3.68606	0.000227753	0.00218462
928	FBgn0015522	228.397	1.38811	0.279525	4.96595	6.83654143136555e-07	1.95319253582132e-05
929	FBgn0029006	75.8516	0.749602	0.214047	3.50205	0.000461695	0.00386979
930	FBgn0050109	256.658	0.837221	0.197854	4.2315	2.32134565560435e-05	0.000352447
931	FBgn0063385	7.60442	-2.24256	0.592548	-3.78461	0.00015395	0.001617
932	FBgn0063377	23.094	-1.74457	0.49136	-3.55049	0.000384521	0.0033388
933	FBgn0063384	31.3729	-2.09888	0.413359	-5.07761	3.82206174608656e-07	1.21619377956311e-05
934	FBgn0063383	9.83269	-1.89755	0.545333	-3.47962	0.00050213	0.00413693
935	FBgn0063376	7.00562	-2.75981	0.707637	-3.90004	9.61774472703023e-05	0.00110386
936	FBgn0063382	4.92243	-2.12456	0.660434	-3.21692	0.00129576	0.00874928
937	FBgn0063388	29.8509	-2.1986	0.33094	-6.64349	3.06339453163059e-11	3.97045818075243e-09
938	FBgn0063375	23.2674	-2.3146	0.420843	-5.49991	3.7998450805639e-08	1.78422628787889e-06
939	FBgn0063374	24.4519	-3.03472	0.407649	-7.44444	9.73534775961186e-14	3.4489091996385e-11
940	FBgn0063380	11.8377	-1.76718	0.51642	-3.42198	0.000621668	0.00490868
941	FBgn0063379	20.088	-2.07581	0.414918	-5.00295	5.64597522083872e-07	1.6530420012968e-05
942	FBgn0063378	5.42053	-3.13249	0.860424	-3.64063	0.000271967	0.00252885
943	FBgn0063387	10.2264	-3.75612	0.744866	-5.04268	4.59057842083257e-07	1.40190865930989e-05
944	FBgn0063373	7.08487	-2.0019	0.611203	-3.27534	0.00105533	0.00745751
945	FBgn0063386	7.34359	-2.45735	0.753339	-3.26194	0.00110651	0.00775727
946	FBgn0034266	43.047	1.5462	0.367753	4.20446	2.61706323238233e-05	0.000388466
947	FBgn0034271	235.307	0.912512	0.262874	3.47129	0.000517972	0.00423788
948	FBgn0028494	18.2399	-1.54656	0.410627	-3.76634	0.000165661	0.00171269
949	FBgn0016059	351.266	0.557267	0.188442	2.95723	0.00310421	0.0173192
950	FBgn0034255	304.452	-1.27038	0.254862	-4.98458	6.20967463207039e-07	1.80743625181747e-05
951	FBgn0004400	190.41	-0.703475	0.225789	-3.11562	0.00183558	0.011564
952	FBgn0034246	127.018	-0.818454	0.283076	-2.89129	0.00383666	0.0202664
953	FBgn0016697	1235.91	0.723176	0.20795	3.47764	0.000505854	0.00415794
954	FBgn0034215	351.319	0.669804	0.218632	3.06361	0.00218681	0.0132653
955	FBgn0024196	1468.8	-0.904447	0.193887	-4.66481	3.08906376898432e-06	6.71381794207881e-05
956	FBgn0034237	3902.7	0.829384	0.223984	3.70288	0.000213169	0.0020785
957	FBgn0034223	71.6804	-0.70915	0.227148	-3.12197	0.00179645	0.0113715
958	FBgn0034219	39.5619	-1.18238	0.305627	-3.8687	0.000109419	0.00122799
959	FBgn0029856	22.484	-1.6992	0.469592	-3.61845	0.000296373	0.00270838
960	FBgn0029879	52.7502	1.37042	0.334057	4.10235	4.08977880472652e-05	0.000553005
961	FBgn0029881	133.133	-0.99866	0.200567	-4.97919	6.3849916118952e-07	1.84401333834843e-05
962	FBgn0028360	137.191	0.45483	0.169125	2.6893	0.0071601	0.0326459
963	FBgn0029895	229.956	-0.537845	0.183855	-2.92538	0.00344036	0.0187125
964	FBgn0029502	420.532	0.801851	0.191929	4.17785	2.94275132116881e-05	0.000428432
965	FBgn0029905	199.561	1.16096	0.281775	4.12015	3.7862572756616e-05	0.000521924
966	FBgn0029896	2243.85	4.43887	0.846623	5.24303	1.57961063063402e-07	5.82920200777026e-06
967	FBgn0029882	711.647	0.437911	0.143373	3.05435	0.00225552	0.0135281
968	FBgn0029924	122.613	2.67547	0.376632	7.10368	1.21480311356028e-12	2.48287067133051e-10
969	FBgn0027108	1727.43	-0.481184	0.125923	-3.82126	0.000132773	0.00144138
970	FBgn0029935	45.1103	1.57325	0.340154	4.62511	3.74405348939864e-06	7.81764253149876e-05
971	FBgn0027106	26.3097	-1.44047	0.393491	-3.66074	0.00025149	0.00238009
972	FBgn0004646	1086.67	-1.36326	0.242197	-5.62873	1.81536612075784e-08	9.32063339681853e-07
973	FBgn0052732	69.1993	0.724273	0.197404	3.66898	0.000243519	0.00231496
974	FBgn0029911	299.459	0.827372	0.179001	4.62216	3.79769115652345e-06	7.89860305509417e-05
975	FBgn0029939	64.3772	1.79258	0.338311	5.29863	1.1667670789753e-07	4.57802827932539e-06
976	FBgn0016041	1997.56	0.668874	0.104042	6.42888	1.28547780729436e-10	1.38000587231561e-08
977	FBgn0029958	213.576	0.678325	0.225235	3.01163	0.00259852	0.0150995
978	FBgn0027553	79.6412	0.641395	0.209617	3.05984	0.00221452	0.0133803
979	FBgn0010292	627.996	1.18275	0.242821	4.87088	1.1110178895467e-06	2.89409267894665e-05
980	FBgn0004404	2205.31	-0.823918	0.168337	-4.89445	9.85808984392907e-07	2.63908762874756e-05
981	FBgn0003447	704.917	0.417001	0.165127	2.52534	0.0115587	0.0466739
982	FBgn0004657	243.9	-0.696913	0.220148	-3.16566	0.0015473	0.0100641
983	FBgn0029996	805.562	0.727571	0.186409	3.9031	9.49676480969664e-05	0.00109686
984	FBgn0029980	121.431	0.528204	0.198335	2.66319	0.00774042	0.0347844
985	FBgn0029979	1658.37	-0.798099	0.145725	-5.47675	4.33212274637433e-08	1.96759831403702e-06
986	FBgn0029977	26.6081	-0.887493	0.343665	-2.58243	0.00981059	0.0415418
987	FBgn0029970	24.1778	1.04616	0.364957	2.86653	0.00415002	0.0214005
988	FBgn0029999	63.7843	0.655788	0.242419	2.70518	0.00682667	0.0314953
989	FBgn0030003	155.451	1.06625	0.217715	4.89747	9.70770659778833e-07	2.60539155861854e-05
990	FBgn0030008	42.6389	0.988802	0.388138	2.54755	0.0108482	0.0446101
991	FBgn0030010	42.2729	1.4815	0.391145	3.78759	0.000152115	0.00160864
992	FBgn0030013	100.905	0.739211	0.220664	3.34994	0.000808293	0.00603261
993	FBgn0040928	57.3132	1.0308	0.38769	2.65882	0.00784155	0.0351645
994	FBgn0015519	97.8834	-0.93539	0.257779	-3.62865	0.000284912	0.00263079
995	FBgn0017566	643.511	0.359597	0.132394	2.7161	0.00660555	0.0307447
996	FBgn0030026	158.462	0.731764	0.293197	2.49581	0.0125669	0.0498549
997	FBgn0030000	114.391	0.505514	0.172404	2.93215	0.00336627	0.0184301
998	FBgn0030038	287.808	0.844897	0.234289	3.60621	0.000310699	0.00280792
999	FBgn0023506	80.5192	1.00216	0.265171	3.77932	0.000157257	0.00164016
1000	FBgn0000359	6732.74	5.44429	1.36076	4.00093	6.3094520392316e-05	0.000799147
1001	FBgn0000360	15674	6.6861	1.38897	4.81372	1.48143248824524e-06	3.67222863789833e-05
1002	FBgn0053181	459.753	0.935359	0.275729	3.39231	0.000693052	0.00532592
1003	FBgn0030052	288.308	-0.876531	0.197072	-4.44778	8.67623951289568e-06	0.000158167
1004	FBgn0030054	709.611	0.833789	0.22449	3.71415	0.000203889	0.002012
1005	FBgn0030048	218.364	-0.844987	0.252417	-3.34758	0.000815191	0.00606712
1006	FBgn0003023	190.525	1.51803	0.387458	3.91793	8.93125856507511e-05	0.00105351
1007	FBgn0053223	32.3848	3.86667	1.0632	3.63681	0.00027603	0.00255544
1008	FBgn0030041	155.845	1.17233	0.315778	3.7125	0.000205221	0.00201953
1009	FBgn0014032	176.436	1.03807	0.277678	3.7384	0.000185192	0.00186915
1010	FBgn0030040	482.807	-1.06474	0.198007	-5.37731	7.5606237450297e-08	3.16355547882581e-06
1011	FBgn0030037	161.089	0.836709	0.255432	3.27567	0.00105413	0.00745394
1012	FBgn0041629	73.8729	0.669989	0.23526	2.84787	0.0044013	0.0224138
1013	FBgn0030063	244.901	0.558445	0.176899	3.15685	0.00159484	0.010329
1014	FBgn0030067	147.059	0.812837	0.194221	4.18511	2.85021882547583e-05	0.000416673
1015	FBgn0027330	12.3291	-1.2533	0.449496	-2.78824	0.00529954	0.0258128
1016	FBgn0030060	261.028	0.39545	0.13342	2.96396	0.00303712	0.0170515
1017	FBgn0052708	137.048	-0.364382	0.144057	-2.52943	0.0114249	0.0463626
1018	FBgn0030085	6.73523	-2.45258	0.920238	-2.66515	0.00769529	0.0346149
1019	FBgn0030093	195.689	0.380877	0.149038	2.55556	0.0106016	0.0439444
1020	FBgn0028292	76.1958	0.986683	0.267378	3.69022	0.000224058	0.00215696
1021	FBgn0030122	53.5751	0.97739	0.290359	3.36615	0.000762261	0.00573747
1022	FBgn0030096	129.072	0.588087	0.163598	3.59471	0.000324749	0.00291014
1023	FBgn0040931	587.923	-0.830196	0.183627	-4.5211	6.15186138421353e-06	0.000118018
1024	FBgn0014868	682.193	0.352263	0.122162	2.88357	0.00393192	0.0205956
1025	FBgn0030090	271.904	1.24064	0.261526	4.74386	2.09680071079682e-06	4.90340960886929e-05
1026	FBgn0030081	85.2799	0.691867	0.187331	3.69328	0.000221376	0.00213502
1027	FBgn0027084	522.816	1.15411	0.256656	4.49673	6.90080423110784e-06	0.000128896
1028	FBgn0028327	738.159	-0.627725	0.213994	-2.93338	0.00335297	0.0183782
1029	FBgn0030174	71.7841	0.762356	0.285281	2.6723	0.00753341	0.0339691
1030	FBgn0005391	46247.8	-1.01366	0.237403	-4.26978	1.95669977441191e-05	0.000303588
1031	FBgn0028342	2940.28	0.762956	0.152059	5.01751	5.23448061458519e-07	1.55832100761377e-05
1032	FBgn0028480	1002.81	0.99156	0.223753	4.4315	9.35794899062619e-06	0.000167153
1033	FBgn0028331	1607.51	-0.7819	0.165442	-4.72612	2.28851780086639e-06	5.28747112774086e-05
1034	FBgn0011770	166.584	0.786462	0.195129	4.03047	5.56655594068187e-05	0.000717978
1035	FBgn0052677	38.5124	-1.99393	0.375437	-5.31095	1.09054357367832e-07	4.32473772427359e-06
1036	FBgn0003204	370.664	0.414995	0.151692	2.73576	0.00622356	0.0294104
1037	FBgn0030228	142.782	1.06964	0.244256	4.37916	1.1913714072328e-05	0.000199714
1038	FBgn0034579	403.8	1.12578	0.361797	3.11164	0.00186049	0.0116887
1039	FBgn0011674	41.5727	-1.18035	0.290312	-4.06578	4.78722620899507e-05	0.000635189
1040	FBgn0034588	72.2455	0.92669	0.355012	2.61031	0.00904606	0.0389079
1041	FBgn0002736	277.104	0.346444	0.126147	2.74635	0.00602633	0.0287081
1042	FBgn0050208	3.38123	-2.64012	1.02726	-2.57005	0.0101683	0.0425972
1043	FBgn0034599	27.5386	1.08034	0.350376	3.08338	0.00204664	0.0125878
1044	FBgn0003891	693.173	-0.773581	0.175255	-4.41404	1.01458850505315e-05	0.000177353
1045	FBgn0034602	109.17	-0.761315	0.19531	-3.89799	9.69946710610083e-05	0.00110964
1046	FBgn0034611	12.0468	-1.77386	0.556823	-3.18569	0.00144412	0.00950934
1047	FBgn0034623	19.557	2.1301	0.420015	5.07149	3.94721727019893e-07	1.24482118000392e-05
1048	FBgn0050392	212.346	0.60738	0.225626	2.69198	0.00710297	0.0324969
1049	FBgn0050389	168.988	-0.694282	0.24646	-2.81701	0.0048473	0.0241072
1050	FBgn0003731	91.3689	-0.871785	0.249372	-3.49591	0.000472439	0.00393811
1051	FBgn0034642	25.1889	-1.07829	0.39934	-2.70017	0.00693039	0.031872
1052	FBgn0034643	130.882	0.525531	0.148767	3.53258	0.00041153	0.00353006
1053	FBgn0034644	121.589	-0.827131	0.185952	-4.44808	8.66406491122413e-06	0.000158167
1054	FBgn0034646	296.947	0.797715	0.253918	3.14162	0.00168015	0.01077
1055	FBgn0042180	108.371	1.40003	0.328093	4.26716	1.97980892648134e-05	0.00030628
1056	FBgn0010415	2684.18	-0.495301	0.127541	-3.88347	0.000102976	0.00116429
1057	FBgn0067102	91.4288	0.727945	0.285516	2.54958	0.0107853	0.0444631
1058	FBgn0034691	159.538	0.970142	0.225111	4.30961	1.63539796302292e-05	0.000260976
1059	FBgn0002715	41.3327	0.715102	0.255038	2.8039	0.00504884	0.0249693
1060	FBgn0029147	18.9535	-1.18677	0.369094	-3.21537	0.00130275	0.00878527
1061	FBgn0034706	42.7661	1.28186	0.366249	3.49997	0.000465313	0.00389091
1062	FBgn0034716	137.401	6.10426	1.38119	4.41957	9.88983384889243e-06	0.000174022
1063	FBgn0034715	52.9799	4.17667	1.45255	2.87539	0.00403525	0.0209407
1064	FBgn0050277	28.2453	4.23282	1.63121	2.59489	0.00946202	0.0403703
1065	FBgn0034199	46.7456	0.848201	0.306207	2.77002	0.0056052	0.0269679
1066	FBgn0050460	51.3133	-0.873061	0.285496	-3.05805	0.00222782	0.0134377
1067	FBgn0034181	1191.94	0.38987	0.134021	2.90901	0.0036257	0.0194813
1068	FBgn0034180	85.0822	-0.514437	0.184932	-2.78176	0.00540642	0.0261774
1069	FBgn0034176	302.987	0.902961	0.219963	4.10506	4.0420471610069e-05	0.000547945
1070	FBgn0014870	300.146	-0.441671	0.151372	-2.91778	0.00352536	0.0190164
1071	FBgn0025832	72.2869	0.617252	0.241416	2.5568	0.010564	0.043857
[truncated: 1,613 more rows]

## Sheet: Bamhypo_UnmatedD3_wMelCS2b
	gene	baseMean	log2FoldChange	lfcSE	stat	pvalue	padj
[truncated: 3,154 more rows]

## Sheet: Bamhypo_MatedD3_wMel2a
	gene	baseMean	log2FoldChange	lfcSE	stat	pvalue	padj
[truncated: 3,915 more rows]

[truncated: 19 more sheets: Bamhypo_MatedD3_wMel3, Bamhypo_MatedD3_wMelCS2a, Bamhypo_MatedD3_wMelCS2b, Bamhypo_MatedD6_wMel2a, Bamhypo_MatedD6_wMel3, Bamhypo_MatedD6_wMelCS2a, Bamhypo_MatedD6_wMelCS2b, WT_UnmatedD3_wMel2a, WT_UnmatedD3_wMel3, WT_UnmatedD3_wMelCS2a, WT_UnmatedD3_wMelCS2b, WT_MatedD3_wMel2a, WT_MatedD3_wMel3, WT_MatedD3_CS2a, WT_MatedD3_CS2b, WT_MatedDay6_wMel2a, WT_MatedDay6_wMel3, WT_MatedDay6_wMelCS2a, WT_MatedDay6_wMelCS2b]
