# Supplementary material for: Wolbachia pipientis modulates germline stem cells and gene expression associated with ubiquitination and histone lysine trimethylation to rescue fertility defects in Drosophila
Source: Genetics. 2024 Dec 31;229(3):iyae220. doi: 10.1093/genetics/iyae220 (PMC11912866; doi:10.1093/genetics/iyae220)
Supplement: iyae220_Supplementary_Data [file iyae220_supplementary_data.zip › Supplemental_Table_5_GENETICS-2024-307508.xlsx]

## Sheet: UAS Lines 
Gene	UAS Genotype	Expression	BDSC Line	Notes
bgcn	y[1] sc[*] v[1] sev[21]; P{y[+t7.7] v[+t1.8]=TRiP.GL00596}attP40	Knockdown	36636
cycA	w[*]; P{w[+mC]=UAS-CycA.W}II.2	Knockdown	6633
CG11700	y[1] sc[*] v[1] sev[21]; P{y[+t7.7] v[+t1.8]=TRiP.HMS00726}attP2	Knockdown	32933
ubi-p63E	y[1] sc[*] v[1] sev[21]; P{y[+t7.7] v[+t1.8]=TRiP.HMS00284}attP2/TM3, Sb[1]	Knockdown	33405
otu	y[1] v[1]; P{y[+t7.7] v[+t1.8]=TRiP.HMS00038}attP2	Knockdown	34065
tut	y[1] sc[*] v[1] sev[21]; P{y[+t7.7] v[+t1.8]=TRiP.HMS03012}attP2	Knockdown	36752
rbp9	y[1] v[1]; P{y[+t7.7] v[+t1.8]=TRiP.GL01167}attP2	Knockdown	42796
how	y[1] sc[*] v[1] sev[21]; P{y[+t7.7] v[+t1.8]=TRiP.HMC03820}attP40	Knockdown	55665
egg	y[1] sc[*] v[1] sev[21]; P{y[+t7.7] v[+t1.8]=TRiP.HMS00443}attP2	Knockdown	32445

## Sheet: GAL4 Drivers
Gal4 driver Genotype	Tissue Specificity	BDSC Line	Notes
w[1118]; P{w[+mC]=GAL4::VP16-nanos.UTR}CG6325[MVD1]	Moderate Expression in GSCs, strong expression in GSC cysts	4937	third chromosome gal4 driver
y[1] w[*]; P{w[+mC]=GAL4-nanos.NGT}40	Weak Expression in GSCs	4442	second chromosome gal4 driver

## Sheet: Final Experimental Genotypes
Genotype	Experiment Description
y[1] sc[*] v[1] sev[21]/w[1118]; P{y[+t7.7] v[+t1.8]=TRiP.GL00596}attP40/{w[+mC]=GAL4::VP16-nanos.UTR}CG6325[MVD1]	UAS-Gal4 knockdown of bgcn with and without Wolbachia
y[1] sc[*] v[1] sev[21]/w[1118]; P{y[+t7.7] v[+t1.8]=TRiP.HMS00284}attP2/TM3, Sb[1]/ P{w[+mC]=GAL4::VP16-nanos.UTR}CG6325[MVD1]	UAS-Gal4 knockdown of ubi-p63E with and without Wolbachia
y[1] sc[*] v[1] sev[21]/w[1118]; P{y[+t7.7] v[+t1.8]=TRiP.HMS03012}attP2/P{w[+mC]=GAL4::VP16-nanos.UTR}CG6325[MVD1]	UAS-Gal4 knockdown of tut with and without Wolbachia
w[*]/y[1] w[*]; P{w[+mC]=UAS-CycA.W}II.2/P{w[+mC]=GAL4-nanos.NGT}40	UAS-Gal4 knockdown of cycA with and without Wolbachia
y[1] sc[*] v[1] sev[21]/y[1] w[*]; P{w[+mC]=GAL4-nanos.NGT}40/+ ; P{y[+t7.7] v[+t1.8]=TRiP.HMS00726}attP2/+	UAS-Gal4 knockdown of CG11700 with and without Wolbachia
y[1] v[1]/y[1] w[*]; P{w[+mC]=GAL4-nanos.NGT}40/+ ; P{y[+t7.7] v[+t1.8]=TRiP.HMS00038}attP2/+	UAS-Gal4 knockdown of otu with and without Wolbachia
y[1] v[1]/y[1] w[*]; P{w[+mC]=GAL4-nanos.NGT}40/+ ; P{y[+t7.7] v[+t1.8]=TRiP.GL01167}attP2/+	UAS-Gal4 knockdown of rbp9 with and without Wolbachia
y[1] sc[*] v[1] sev[21]/y[1] w[*]; P{y[+t7.7] v[+t1.8]=TRiP.HMC03820}attP40/P{w[+mC]=GAL4-nanos.NGT}40	UAS-Gal4 knockdown of how with and without Wolbachia
y[1] sc[*] v[1] sev[21]/w[1118]; P{y[+t7.7] v[+t1.8]=TRiP.HMS00443}attP2/ P{w[+mC]=GAL4::VP16-nanos.UTR}CG6325[MVD1]	UAS-Gal4 knockdown of egg with and without Wolbachia
