# Supplementary material for: Wolbachia pipientis modulates germline stem cells and gene expression associated with ubiquitination and histone lysine trimethylation to rescue fertility defects in Drosophila
Source: Genetics. 2024 Dec 31;229(3):iyae220. doi: 10.1093/genetics/iyae220 (PMC11912866; doi:10.1093/genetics/iyae220)
Supplement: iyae220_Supplementary_Data [file iyae220_supplementary_data.zip › Supplemental_Table_6_GENETICS-2024-307508.xlsx]

## Sheet: Primers
Primers used for determining W. pipientis titer and RTqPCR of RNAseq candidates
Primer name	Description	Sequence
p378	rpl32 for RTqPCR forward	CCGCTTCAAGGGACAGTATC
p379	rpl32 for RTqPCR reverse	GACAATCTCCTTGCGCTTCT
p683	RTqPCR bgcn Forward	GGCAAGGAGGATTTGGAGCT
p684	RTqPCR bgcn Reverse	ACTGGCGTACAATGACTGCA
p685	RTqPCR CycA Forward	CCAAGACGAAACACGCGAAG
p686	RTqPCR CycA Reverse	ACCAAGTCATCCAGCGAGTG
p687	RTqPCR Otu Forward	CCGGTAAGGCCAACAAGTCT
p688	RTqPCR Otu Reverse	TAGCAATTGTCCACGGGCAT
p689	RTqPCR Rbp9 Forward	ACAATCAATGGCGCCACCTA
p690	RTqPCR Rbp9 Reverse	AGTGACTGCTGCTACTGCTG
p691	RTqPCR Tut Forward	ACATCTCCTGGTTGACTGCG
p692	RTqPCR Tut Reverse	ACAGCCCTTTTGTCTGGGAG
p694	RTqPCR how Forward	GCGCCCCATTGATCCTGAAT
p695	RTqPCR how Reverese	AGATCATTCCATGGCCGGTC
p696	RTqPCR Ubi-p63E Forward	AGCCTTCGGACACCATTGAG
p697	RTqPCR Ubi-p63E Reverse	CCACGAAGACGAAGGACCAA
p886	eggless F for RTqPCR from flyrnai primer base	CTCAAATCGTGGATGGGGCT
p887	eggless R for RTqPCR from flyrnai primer base	GATGAAAGCACCCTTGGGGA
p888	CG11700 F for RTqPCR	AGACGCAGGACCAAGTGAAG
p889	CG11700 R for RTqPCR	GAAAGCAGTTGGAGGACGGA
dprA_F	qPCR for Wolbachia	CAGAACGTTTCGATGCTTCA
dprA_R	qPCR for Wolbachia	TGTTACAGCAAGCGGAATTG

## Sheet: Absolute quantification
gBlock for cloning the plasmid used for absolute quantification of W. pipientis
lab ID	gBlock description	Sequence
gB4	wMel_primer_amplicons	AAAATTAATTAAGAATTCCACTTGATTTAAGCGAAGCTGGTTTTATTATCGTTTCTGGACTTGCAAGAGGAATTGATACTGCAGCAAACAGTGTAATATACAAAAATCATCCCACTATTGCTGTTACAGCAAGCGGAATTGATGTGGTGTATCCAAAAGAGAATTTTGATCTATACAAAAAAATCACTGGGAACGGTGGGTTAGTAATTACTGAGCTTCCATTTGCTACTAAACCAAAGCCTCAGTATTTTCCTCAAAGGAATCGAATTATATCTGGCCTATCGCTAGGTGTTGCAGTGATTGAAGCATCGAAACGTTCTGGCTCTCTAATAACAGCAGATTTTGCTTTAAATCAAGGGAGAGAGGTGTTTGCAGTTTCTGGTTTCCCTTTAGATTCAC…
